# Supplementary material for: Agent-based modelling reveals feedback loops and non-linearity between mating system evolution and disease dynamics
Source: PLoS One. 2025 Dec 18;20(12):e0336020. doi: 10.1371/journal.pone.0336020 (PMC12714262; doi:10.1371/journal.pone.0336020)
Supplement: S1 Appendix — The agent-based model can be opened by installing the NetLogo simulation platform (version 6.2.0), which can be downloaded free of charge from the official website of the software at the following link: https://ccl.northwestern.edu/netlogo/6.2.0/. (NLOGO) [file pone.0336020.s001.nlogo]

breed [ beetles beetle ]

globals [ sexual-contacts ]

turtles-own [ age sex health partner hatching matings maximum-matings receptivity non-receptive-period pathogen-effects sexual-activity sexual-suspension recovery ]

to setup

  clear-all

  ask patches [ set pcolor green - 2 ]

  create-beetles initial-males
  [
    set shape "beetle"
    set color blue
    set size 1
    set age 0
    set sex "male"
    set health "susceptible"
    set partner nobody
    set recovery time-to-recover
    setxy random-xcor random-ycor
  ]

  create-beetles initial-mfemales
  [
    set shape "beetle"
    set color red
    set size 1
    set age 0
    set sex "mfemale"
    set health "susceptible"
    set partner nobody
    set hatching 0
    set receptivity "receptive"
    set recovery time-to-recover
    setxy random-xcor random-ycor
  ]

  create-beetles initial-pfemales
  [
    set shape "beetle"
    set color red
    set size 1
    set age 0
    set sex "pfemale"
    set health "susceptible"
    set partner nobody
    set matings 0
    set maximum-matings one-of maximum-possible-matings
    set receptivity "receptive"
    set recovery time-to-recover
    setxy random-xcor random-ycor
  ]

  if Population - index-cases >= 0 [
    ask n-of ( index-cases ) beetles [
      set health "infected"
      set color yellow
      set pathogen-effects 1
    ]
  ]

  reset-ticks

end

to go

  ask beetles [
    move
    set age age + 1
    check-death
  ]

  ask beetles with [ sexual-activity = "suspended" ] [
    set sexual-suspension sexual-suspension + 1
    if sexual-suspension > 1 [ set sexual-activity 0 ]
  ]

  ask beetles with [ sex = "mfemale" ] [
    if age >= age-of-sexual-maturity [
      if receptivity = "receptive" [
        if ( health = "susceptible" ) or ( health = "recovered" ) [ mate-mfemales-susceptible ]
        if health = "infected" [ mate-mfemales-infected ]
      ]
    ]
  ]

  ask beetles with [ sex = "pfemale" ] [
    if age >= age-of-sexual-maturity [
      if receptivity = "receptive" [
        if maximum-matings = 2 [
          if ( health = "susceptible" ) or ( health = "recovered" ) [ reproduce-pfemales-susceptible2 ]
          if health = "infected" [ reproduce-pfemales-infected2 ]
        ]
        if maximum-matings = 3 [
          if ( health = "susceptible" ) or ( health = "recovered" ) [ reproduce-pfemales-susceptible3 ]
          if health = "infected" [ reproduce-pfemales-infected3 ]
        ]
        if maximum-matings = 4 [
          if ( health = "susceptible" ) or ( health = "recovered" ) [ reproduce-pfemales-susceptible4 ]
          if health = "infected" [ reproduce-pfemales-infected4 ]
        ]
        if maximum-matings = 5 [
          if ( health = "susceptible" ) or ( health = "recovered" ) [ reproduce-pfemales-susceptible5 ]
          if health = "infected" [ reproduce-pfemales-infected5 ]
        ]
      ]
    ]
  ]

  ask beetles with [ receptivity = "non-receptive-P" ] [
    set non-receptive-period non-receptive-period + 1
    if non-receptive-period > time-out-of-the-market [ set receptivity "receptive" set non-receptive-period 0 ]
  ]

  ask beetles with [ receptivity = "non-receptive-M1" ] [
    reproduce-mfemales-susceptible1
    set hatching hatching + 1
  ]

  ask beetles with [ receptivity = "non-receptive-M2" ] [
    reproduce-mfemales-susceptible2
    set hatching hatching + 1
  ]

  ask beetles with [ receptivity = "non-receptive-M3" ] [
    reproduce-mfemales-infected1
    set hatching hatching + 1
  ]

  ask beetles with [ receptivity = "non-receptive-M4" ] [
    reproduce-mfemales-infected2
    set hatching hatching + 1
  ]

  if model-version = "SIS" [
    ask beetles with [ sex = "male" ] with [ health = "infected" ] [
      set recovery recovery - 1
      if recovery = 0 [
        set health "recovered"
        set color blue
        set pathogen-effects pathogen-effects - 1
        set recovery time-to-recover
      ]
    ]
    ask beetles with [ sex = "mfemale" ] with [ health = "infected" ] [
      set recovery recovery - 1
      if recovery = 0 [
        set health "recovered"
        set color red
        set pathogen-effects pathogen-effects - 1
        set recovery time-to-recover
      ]
    ]
    ask beetles with [ sex = "pfemale" ] with [ health = "infected" ] [
      set recovery recovery - 1
      if recovery = 0 [
        set health "recovered"
        set color red
        set pathogen-effects pathogen-effects - 1
        set recovery time-to-recover
      ]
    ]
  ]

  ask beetles with [ age = 1 ] [
    ifelse health = "infected"
    [ set pathogen-effects 1 ]
    [ set pathogen-effects 0 ]
  ]

  if count beetles with [ age < age-of-sexual-maturity ] > juvenile-threshold [ ask n-of ( count beetles with [ age < age-of-sexual-maturity ] - juvenile-threshold ) beetles with [ age < age-of-sexual-maturity ] [ die ] ]

  tick

end

to move

  forward 1
  right random 90
  left random 90

end

to check-death

  if age = lifespan [ die ]

end

to mate-mfemales-susceptible

  if any? beetles-here with [ sex = "male" ] with [ age >= age-of-sexual-maturity ] with [ ( health = "susceptible" ) or ( health = "recovered" ) ] with [ sexual-activity = 0 ] [
    set partner one-of beetles-here with [ sex = "male" ] with [ age >= age-of-sexual-maturity ] with [ ( health = "susceptible" ) or ( health = "recovered" ) ] with [ sexual-activity = 0 ]
    ask partner [ set sexual-activity "suspended" ]
    set receptivity "non-receptive-M1"
  ]

  if any? beetles-here with [ sex = "male" ] with [ age >= age-of-sexual-maturity ] with [ health = "infected" ] with [ sexual-activity = 0 ] [
    set partner one-of beetles-here with [ sex = "male" ] with [ age >= age-of-sexual-maturity ] with [ health = "infected" ] with [ sexual-activity = 0 ]
    let chance random 100
    ifelse chance < probability-of-transmission-% [ set health "infected" set color yellow set pathogen-effects 2 ] [ set pathogen-effects 1 ]
    ask partner [ set sexual-activity "suspended" ]
    set receptivity "non-receptive-M2"
  ]

end

to mate-mfemales-infected

  if any? beetles-here with [ sex = "male" ] with [ age >= age-of-sexual-maturity ] with [ ( health = "susceptible" ) or ( health = "recovered" ) ] with [ sexual-activity = 0 ] [
    set partner one-of beetles-here with [ sex = "male" ] with [ age >= age-of-sexual-maturity ] with [ ( health = "susceptible" ) or ( health = "recovered" ) ] with [ sexual-activity = 0 ]
    ask partner [ set sexual-activity "suspended" ]
    set receptivity "non-receptive-M3"
    let chance random 100
    if chance < probability-of-transmission-% [ ask partner [ set health "infected" set color yellow ] ]
  ]

  if any? beetles-here with [ sex = "male" ] with [ age >= age-of-sexual-maturity ] with [ health = "infected" ] with [ sexual-activity = 0 ] [
    if partner = nobody [
      set partner one-of beetles-here with [ sex = "male" ] with [ age >= age-of-sexual-maturity ] with [ health = "infected" ] with [ sexual-activity = 0 ]
      ask partner [ set sexual-activity "suspended" ]
      set pathogen-effects pathogen-effects + 1
      set receptivity "non-receptive-M4"
    ]
  ]

end

to reproduce-mfemales-susceptible1

  let partial-offspring int ( monogamous-offspring / 3 )
  if hatching = 0 [
    hatch-beetles partial-offspring [ ifelse random 2 = 0 [ set sex "male" set color blue ] [ set sex "mfemale" set color red ] set recovery time-to-recover set age 0 set shape "beetle" set health "susceptible" set partner nobody set receptivity "receptive" set hatching 0 ]
  ]
  if ( hatching = time-out-of-the-market ) and ( ( health = "susceptible" ) or ( health = "recovered" ) ) [
    hatch-beetles partial-offspring [ ifelse random 2 = 0 [ set sex "male" set color blue ] [ set sex "mfemale" set color red ] set recovery time-to-recover set age 0 set shape "beetle" set health "susceptible" set partner nobody set receptivity "receptive" set hatching 0 ]
  ]
  if ( hatching = time-out-of-the-market ) and ( health = "infected" ) [
      hatch-beetles partial-offspring [ ifelse random 2 = 0 [ set sex "male" set color blue ] [ set sex "mfemale" set color red ] set recovery time-to-recover set age 0 set shape "beetle" ifelse infected-offspring? [ set health "infected" set color yellow ] [ set health "susceptible" ] set partner nobody set receptivity "receptive" set hatching 0 ]
  ]
  if ( hatching = time-out-of-the-market * 2 ) and ( ( health = "susceptible" ) or ( health = "recovered" ) ) [
    hatch-beetles monogamous-offspring - offspring-reduction-% * pathogen-effects - partial-offspring * 2 [ ifelse random 2 = 0 [ set sex "male" set color blue ] [ set sex "mfemale" set color red ] set recovery time-to-recover set age 0 set shape "beetle" set health "susceptible" set partner nobody set receptivity "receptive" set hatching 0 ]
    set receptivity "no-more-receptive"
  ]
  if ( hatching = time-out-of-the-market * 2 ) and ( health = "infected" ) [
        hatch-beetles monogamous-offspring - offspring-reduction-% * pathogen-effects - partial-offspring * 2 [ ifelse random 2 = 0 [ set sex "male" set color blue ] [ set sex "mfemale" set color red ] set recovery time-to-recover set age 0 set shape "beetle" ifelse infected-offspring? [ set health "infected" set color yellow ] [ set health "susceptible" ] set partner nobody set receptivity "receptive" set hatching 0 ]
    set receptivity "no-more-receptive"
  ]

end

to reproduce-mfemales-susceptible2

  let partial-offspring int ( monogamous-offspring / 3 )
  if hatching = 0 [
    hatch-beetles partial-offspring [ ifelse random 2 = 0 [ set sex "male" set color blue ] [ set sex "mfemale" set color red ] set recovery time-to-recover set age 0 set shape "beetle" set health "susceptible" set partner nobody set receptivity "receptive" set hatching 0 ]
  ]
  if ( hatching = time-out-of-the-market ) and ( ( health = "susceptible" ) or ( health = "recovered" ) ) [
    hatch-beetles partial-offspring [ ifelse random 2 = 0 [ set sex "male" set color blue ] [ set sex "mfemale" set color red ] set recovery time-to-recover set age 0 set shape "beetle" set health "susceptible" set partner nobody set receptivity "receptive" set hatching 0 ]
  ]
  if ( hatching = time-out-of-the-market ) and ( health = "infected" ) [
      hatch-beetles partial-offspring [ ifelse random 2 = 0 [ set sex "male" set color blue ] [ set sex "mfemale" set color red ] set recovery time-to-recover set age 0 set shape "beetle" ifelse infected-offspring? [ set health "infected" set color yellow ] [ set health "susceptible" ] set partner nobody set receptivity "receptive" set hatching 0 ]
  ]
  if ( hatching = time-out-of-the-market * 2 ) and ( ( health = "susceptible" ) or ( health = "recovered" ) ) [
    hatch-beetles monogamous-offspring - offspring-reduction-% * pathogen-effects - partial-offspring * 2 [ ifelse random 2 = 0 [ set sex "male" set color blue ] [ set sex "mfemale" set color red ] set recovery time-to-recover set age 0 set shape "beetle" set health "susceptible" set partner nobody set receptivity "receptive" set hatching 0 ]
    set receptivity "no-more-receptive"
  ]
  if ( hatching = time-out-of-the-market * 2 ) and ( health = "infected" ) [
        hatch-beetles monogamous-offspring - offspring-reduction-% * pathogen-effects - partial-offspring * 2 [ ifelse random 2 = 0 [ set sex "male" set color blue ] [ set sex "mfemale" set color red ] set recovery time-to-recover set age 0 set shape "beetle" ifelse infected-offspring? [ set health "infected" set color yellow ] [ set health "susceptible" ] set partner nobody set receptivity "receptive" set hatching 0 ]
    set receptivity "no-more-receptive"
  ]

end

to reproduce-mfemales-infected1

  let partial-offspring int ( monogamous-offspring / 3 )
    if hatching = 0 [
    hatch-beetles partial-offspring [ ifelse random 2 = 0 [ set sex "male" set color blue ] [ set sex "mfemale" set color red ] set recovery time-to-recover set age 0 set shape "beetle" ifelse infected-offspring? [ set health "infected" set color yellow ] [ set health "susceptible" ] set partner nobody set receptivity "receptive" set hatching 0 ]
    ]
    if hatching = time-out-of-the-market [
    hatch-beetles partial-offspring [ ifelse random 2 = 0 [ set sex "male" set color blue ] [ set sex "mfemale" set color red ] set recovery time-to-recover set age 0 set shape "beetle" ifelse infected-offspring? [ set health "infected" set color yellow ] [ set health "susceptible" ] set partner nobody set receptivity "receptive" set hatching 0 ]
    ]
    if hatching = time-out-of-the-market * 2 [
    hatch-beetles monogamous-offspring - offspring-reduction-% * pathogen-effects - partial-offspring * 2 [ ifelse random 2 = 0 [ set sex "male" set color blue ] [ set sex "mfemale" set color red ] set recovery time-to-recover set age 0 set shape "beetle" ifelse infected-offspring? [ set health "infected" set color yellow ] [ set health "susceptible" ] set partner nobody set receptivity "receptive" set hatching 0 ]
      set receptivity "no-more-receptive"
    ]

end

to reproduce-mfemales-infected2

  let partial-offspring int ( monogamous-offspring / 3 )
  if hatching = 0 [
    hatch-beetles partial-offspring [ ifelse random 2 = 0 [ set sex "male" set color blue ] [ set sex "mfemale" set color red ] set recovery time-to-recover set age 0 set shape "beetle" ifelse infected-offspring? [ set health "infected" set color yellow ] [ set health "susceptible" ] set partner nobody set receptivity "receptive" set hatching 0 ]
  ]
  if hatching = time-out-of-the-market [
    hatch-beetles partial-offspring [ ifelse random 2 = 0 [ set sex "male" set color blue ] [ set sex "mfemale" set color red ] set recovery time-to-recover set age 0 set shape "beetle" ifelse infected-offspring? [ set health "infected" set color yellow ] [ set health "susceptible" ] set partner nobody set receptivity "receptive" set hatching 0 ]
  ]
  if hatching = time-out-of-the-market * 2 [
    hatch-beetles monogamous-offspring - offspring-reduction-% * pathogen-effects - partial-offspring * 2 [ ifelse random 2 = 0 [ set sex "male" set color blue ] [ set sex "mfemale" set color red ] set recovery time-to-recover set age 0 set shape "beetle" ifelse infected-offspring? [ set health "infected" set color yellow ] [ set health "susceptible" ] set partner nobody set receptivity "receptive" set hatching 0 ]
    set receptivity "no-more-receptive"
  ]

end

to reproduce-pfemales-susceptible2

  if any? beetles-here with [ sex = "male" ] with [ age >= age-of-sexual-maturity ] with [ ( health = "susceptible" ) or ( health = "recovered" ) ] with [ sexual-activity = 0 ] [
    set matings matings + 1
    set sexual-contacts sexual-contacts + 1
    set partner one-of beetles-here with [ sex = "male" ] with [ age >= age-of-sexual-maturity ] with [ ( health = "susceptible" ) or ( health = "recovered" ) ] with [ sexual-activity = 0 ]
    ask partner [ set sexual-activity "suspended" ]
    let partial-offspring int ( polyandrous-offspring2 / 2 )
    if matings = 1 [
      hatch-beetles partial-offspring [ ifelse random 2 = 0 [ set sex "male" set color blue set matings 0 set maximum-matings 0 ] [ set sex "pfemale" set color red set matings 0 set maximum-matings one-of maximum-possible-matings ] set recovery time-to-recover set age 0 set shape "beetle" set health "susceptible" set partner nobody ]
      set receptivity "non-receptive-P"
    ]
    if matings = 2 [
      hatch-beetles ( polyandrous-offspring2 - partial-offspring - offspring-reduction-% * pathogen-effects ) [ ifelse random 2 = 0 [ set sex "male" set color blue set matings 0 set maximum-matings 0 ] [ set sex "pfemale" set color red set matings 0 set maximum-matings one-of maximum-possible-matings ] set recovery time-to-recover set age 0 set shape "beetle" set health "susceptible" set partner nobody ]
      set receptivity "no-more-receptive"
    ]
  ]

  if any? beetles-here with [ sex = "male" ] with [ age >= age-of-sexual-maturity ] with [ health = "infected" ] with [ sexual-activity = 0 ] [
    set matings matings + 1
    set sexual-contacts sexual-contacts + 1
    set partner one-of beetles-here with [ sex = "male" ] with [ age >= age-of-sexual-maturity ] with [ health = "infected" ] with [ sexual-activity = 0 ]
    ask partner [ set sexual-activity "suspended" ]
    set pathogen-effects pathogen-effects + 1
    let partial-offspring int ( polyandrous-offspring2 / 2 )
    if matings = 1 [
      hatch-beetles partial-offspring [ ifelse random 2 = 0 [ set sex "male" set color blue set matings 0 set maximum-matings 0 ] [ set sex "pfemale" set color red set matings 0 set maximum-matings one-of maximum-possible-matings ] set recovery time-to-recover set age 0 set shape "beetle" set health "susceptible" set partner nobody ]
      if random 100 < probability-of-transmission-% [ set health "infected" set color yellow set pathogen-effects pathogen-effects + 1 ]
      set receptivity "non-receptive-P"
    ]
    if matings = 2 [
      hatch-beetles ( polyandrous-offspring2 - partial-offspring - offspring-reduction-% * pathogen-effects ) [ ifelse random 2 = 0 [ set sex "male" set color blue set matings 0 set maximum-matings 0 ] [ set sex "pfemale" set color red set matings 0 set maximum-matings one-of maximum-possible-matings ] set recovery time-to-recover set age 0 set shape "beetle" set health "susceptible" set partner nobody ]
      if random 100 < probability-of-transmission-% [ set health "infected" set color yellow set pathogen-effects pathogen-effects + 1 ]
      set receptivity "no-more-receptive"
    ]
  ]

end

to reproduce-pfemales-infected2

  if any? beetles-here with [ sex = "male" ] with [ age >= age-of-sexual-maturity ] with [ ( health = "susceptible" ) or ( health = "recovered" ) ] with [ sexual-activity = 0 ] [
    set matings matings + 1
    set sexual-contacts sexual-contacts + 1
    set partner one-of beetles-here with [ sex = "male" ] with [ age >= age-of-sexual-maturity ] with [ ( health = "susceptible" ) or ( health = "recovered" ) ] with [ sexual-activity = 0 ]
    ask partner [ set sexual-activity "suspended" ]
    let partial-offspring int ( polyandrous-offspring2 / 2 )
    if matings = 1 [
      hatch-beetles partial-offspring [ ifelse random 2 = 0 [ set sex "male" set color blue set matings 0 set maximum-matings 0 ] [ set sex "pfemale" set color red set matings 0 set maximum-matings one-of maximum-possible-matings ] set recovery time-to-recover set age 0 set shape "beetle" ifelse infected-offspring? [ set health "infected" set color yellow ] [ set health "susceptible" ] set partner nobody ]
      if random 100 < probability-of-transmission-% [ ask partner [ set health "infected" set color yellow ] ]
      set receptivity "non-receptive-P"
    ]
    if matings = 2 [
      hatch-beetles ( polyandrous-offspring2 - partial-offspring - offspring-reduction-% * pathogen-effects ) [ ifelse random 2 = 0 [ set sex "male" set color blue set matings 0 set maximum-matings 0 ] [ set sex "pfemale" set color red set matings 0 set maximum-matings one-of maximum-possible-matings ] set recovery time-to-recover set age 0 set shape "beetle" ifelse infected-offspring? [ set health "infected" set color yellow ] [ set health "susceptible" ] set partner nobody ]
      if random 100 < probability-of-transmission-% [ ask partner [ set health "infected" set color yellow ] ]
      set receptivity "no-more-receptive"
    ]
  ]

  if any? beetles-here with [ sex = "male" ] with [ age >= age-of-sexual-maturity ] with [ health = "infected" ] with [ sexual-activity = 0 ] [
    set matings matings + 1
    set sexual-contacts sexual-contacts + 1
    set partner one-of beetles-here with [ sex = "male" ] with [ age >= age-of-sexual-maturity ] with [ health = "infected" ] with [ sexual-activity = 0 ]
    ask partner [ set sexual-activity "suspended" ]
    set pathogen-effects pathogen-effects + 1
    let partial-offspring int ( polyandrous-offspring2 / 2 )
    if matings = 1 [
      hatch-beetles partial-offspring [ ifelse random 2 = 0 [ set sex "male" set color blue set matings 0 set maximum-matings 0 ] [ set sex "pfemale" set color red set matings 0 set maximum-matings one-of maximum-possible-matings ] set recovery time-to-recover set age 0 set shape "beetle" ifelse infected-offspring? [ set health "infected" set color yellow ] [ set health "susceptible" ] set partner nobody ]
      set receptivity "non-receptive-P"
    ]
    if matings = 2 [
      hatch-beetles ( polyandrous-offspring2 - partial-offspring - offspring-reduction-% * pathogen-effects ) [ ifelse random 2 = 0 [ set sex "male" set color blue set matings 0 set maximum-matings 0 ] [ set sex "pfemale" set color red set matings 0 set maximum-matings one-of maximum-possible-matings ] set recovery time-to-recover set age 0 set shape "beetle" ifelse infected-offspring? [ set health "infected" set color yellow ] [ set health "susceptible" ] set partner nobody ]
      set receptivity "no-more-receptive"
    ]
  ]

end

to reproduce-pfemales-susceptible3

  if any? beetles-here with [ sex = "male" ] with [ age >= age-of-sexual-maturity ] with [ ( health = "susceptible" ) or ( health = "recovered" ) ] with [ sexual-activity = 0 ] [
    set matings matings + 1
    set sexual-contacts sexual-contacts + 1
    set partner one-of beetles-here with [ sex = "male" ] with [ age >= age-of-sexual-maturity ] with [ ( health = "susceptible" ) or ( health = "recovered" ) ] with [ sexual-activity = 0 ]
    ask partner [ set sexual-activity "suspended" ]
    let partial-offspring int ( polyandrous-offspring3 / 3 )
    if matings = 1 [
      hatch-beetles partial-offspring [ ifelse random 2 = 0 [ set sex "male" set color blue set matings 0 set maximum-matings 0 ] [ set sex "pfemale" set color red set matings 0 set maximum-matings one-of maximum-possible-matings ] set recovery time-to-recover set age 0 set shape "beetle" set health "susceptible" set partner nobody ]
      set receptivity "non-receptive-P"
    ]
    if matings = 2 [
      hatch-beetles partial-offspring [ ifelse random 2 = 0 [ set sex "male" set color blue set matings 0 set maximum-matings 0 ] [ set sex "pfemale" set color red set matings 0 set maximum-matings one-of maximum-possible-matings ] set recovery time-to-recover set age 0 set shape "beetle" set health "susceptible" set partner nobody ]
      set receptivity "non-receptive-P"
    ]
    if matings = 3 [
      hatch-beetles ( polyandrous-offspring3 - partial-offspring * 2 - offspring-reduction-% * pathogen-effects ) [ ifelse random 2 = 0 [ set sex "male" set color blue set matings 0 set maximum-matings 0 ] [ set sex "pfemale" set color red set matings 0 set maximum-matings one-of maximum-possible-matings ] set recovery time-to-recover set age 0 set shape "beetle" set health "susceptible" set partner nobody ]
      set receptivity "no-more-receptive"
    ]
  ]

  if any? beetles-here with [ sex = "male" ] with [ age >= age-of-sexual-maturity ] with [ health = "infected" ] with [ sexual-activity = 0 ] [
    set matings matings + 1
    set sexual-contacts sexual-contacts + 1
    set partner one-of beetles-here with [ sex = "male" ] with [ age >= age-of-sexual-maturity ] with [ health = "infected" ] with [ sexual-activity = 0 ]
    ask partner [ set sexual-activity "suspended" ]
    set pathogen-effects pathogen-effects + 1
    let partial-offspring int ( polyandrous-offspring3 / 3 )
    if matings = 1 [
      hatch-beetles partial-offspring [ ifelse random 2 = 0 [ set sex "male" set color blue set matings 0 set maximum-matings 0 ] [ set sex "pfemale" set color red set matings 0 set maximum-matings one-of maximum-possible-matings ] set recovery time-to-recover set age 0 set shape "beetle" set health "susceptible" set partner nobody ]
      if random 100 < probability-of-transmission-% [ set health "infected" set color yellow set pathogen-effects pathogen-effects + 1 ]
      set receptivity "non-receptive-P"
    ]
    if matings = 2 [
      hatch-beetles partial-offspring [ ifelse random 2 = 0 [ set sex "male" set color blue set matings 0 set maximum-matings 0 ] [ set sex "pfemale" set color red set matings 0 set maximum-matings one-of maximum-possible-matings ] set recovery time-to-recover set age 0 set shape "beetle" set health "susceptible" set partner nobody ]
      if random 100 < probability-of-transmission-% [ set health "infected" set color yellow set pathogen-effects pathogen-effects + 1 ]
      set receptivity "non-receptive-P"
    ]
    if matings = 3 [
      hatch-beetles ( polyandrous-offspring3 - partial-offspring * 2 - offspring-reduction-% * pathogen-effects ) [ ifelse random 2 = 0 [ set sex "male" set color blue set matings 0 set maximum-matings 0 ] [ set sex "pfemale" set color red set matings 0 set maximum-matings one-of maximum-possible-matings ] set recovery time-to-recover set age 0 set shape "beetle" set health "susceptible" set partner nobody ]
      if random 100 < probability-of-transmission-% [ set health "infected" set color yellow set pathogen-effects pathogen-effects + 1 ]
      set receptivity "no-more-receptive"
    ]
  ]

end

to reproduce-pfemales-infected3

  if any? beetles-here with [ sex = "male" ] with [ age >= age-of-sexual-maturity ] with [ ( health = "susceptible" ) or ( health = "recovered" ) ] with [ sexual-activity = 0 ] [
    set matings matings + 1
    set sexual-contacts sexual-contacts + 1
    set partner one-of beetles-here with [ sex = "male" ] with [ age >= age-of-sexual-maturity ] with [ ( health = "susceptible" ) or ( health = "recovered" ) ] with [ sexual-activity = 0 ]
    ask partner [ set sexual-activity "suspended" ]
    let partial-offspring int ( polyandrous-offspring3 / 3 )
    if matings = 1 [
      hatch-beetles partial-offspring [ ifelse random 2 = 0 [ set sex "male" set color blue set matings 0 set maximum-matings 0 ] [ set sex "pfemale" set color red set matings 0 set maximum-matings one-of maximum-possible-matings ] set recovery time-to-recover set age 0 set shape "beetle" ifelse infected-offspring? [ set health "infected" set color yellow ] [ set health "susceptible" ] set partner nobody ]
      if random 100 < probability-of-transmission-% [ ask partner [ set health "infected" set color yellow ] ]
      set receptivity "non-receptive-P"
    ]
    if matings = 2 [
      hatch-beetles partial-offspring [ ifelse random 2 = 0 [ set sex "male" set color blue set matings 0 set maximum-matings 0 ] [ set sex "pfemale" set color red set matings 0 set maximum-matings one-of maximum-possible-matings ] set recovery time-to-recover set age 0 set shape "beetle" ifelse infected-offspring? [ set health "infected" set color yellow ] [ set health "susceptible" ] set partner nobody ]
      if random 100 < probability-of-transmission-% [ ask partner [ set health "infected" set color yellow ] ]
      set receptivity "non-receptive-P"
    ]
    if matings = 3 [
      hatch-beetles ( polyandrous-offspring3 - partial-offspring * 2 - offspring-reduction-% * pathogen-effects ) [ ifelse random 2 = 0 [ set sex "male" set color blue set matings 0 set maximum-matings 0 ] [ set sex "pfemale" set color red set matings 0 set maximum-matings one-of maximum-possible-matings ] set recovery time-to-recover set age 0 set shape "beetle" ifelse infected-offspring? [ set health "infected" set color yellow ] [ set health "susceptible" ] set partner nobody ]
      if random 100 < probability-of-transmission-% [ ask partner [ set health "infected" set color yellow ] ]
      set receptivity "no-more-receptive"
    ]
  ]

  if any? beetles-here with [ sex = "male" ] with [ age >= age-of-sexual-maturity ] with [ health = "infected" ] with [ sexual-activity = 0 ] [
    set matings matings + 1
    set sexual-contacts sexual-contacts + 1
    set partner one-of beetles-here with [ sex = "male" ] with [ age >= age-of-sexual-maturity ] with [ health = "infected" ] with [ sexual-activity = 0 ]
    ask partner [ set sexual-activity "suspended" ]
    set pathogen-effects pathogen-effects + 1
    let partial-offspring int ( polyandrous-offspring3 / 3 )
    if matings = 1 [
      hatch-beetles partial-offspring [ ifelse random 2 = 0 [ set sex "male" set color blue set matings 0 set maximum-matings 0 ] [ set sex "pfemale" set color red set matings 0 set maximum-matings one-of maximum-possible-matings ] set recovery time-to-recover set age 0 set shape "beetle" ifelse infected-offspring? [ set health "infected" set color yellow ] [ set health "susceptible" ] set partner nobody ]
      if random 100 < probability-of-transmission-% [ ask partner [ set health "infected" set color yellow ] ]
      set receptivity "non-receptive-P"
    ]
    if matings = 2 [
      hatch-beetles partial-offspring [ ifelse random 2 = 0 [ set sex "male" set color blue set matings 0 set maximum-matings 0 ] [ set sex "pfemale" set color red set matings 0 set maximum-matings one-of maximum-possible-matings ] set recovery time-to-recover set age 0 set shape "beetle" ifelse infected-offspring? [ set health "infected" set color yellow ] [ set health "susceptible" ] set partner nobody ]
      if random 100 < probability-of-transmission-% [ ask partner [ set health "infected" set color yellow ] ]
      set receptivity "non-receptive-P"
    ]
    if matings = 3 [
      hatch-beetles ( polyandrous-offspring3 - partial-offspring * 2 - offspring-reduction-% * pathogen-effects ) [ ifelse random 2 = 0 [ set sex "male" set color blue set matings 0 set maximum-matings 0 ] [ set sex "pfemale" set color red set matings 0 set maximum-matings one-of maximum-possible-matings ] set recovery time-to-recover set age 0 set shape "beetle" ifelse infected-offspring? [ set health "infected" set color yellow ] [ set health "susceptible" ] set partner nobody ]
      if random 100 < probability-of-transmission-% [ ask partner [ set health "infected" set color yellow ] ]
      set receptivity "no-more-receptive"
    ]
  ]

end

to reproduce-pfemales-susceptible4

  if any? beetles-here with [ sex = "male" ] with [ age >= age-of-sexual-maturity ] with [ ( health = "susceptible" ) or ( health = "recovered" ) ] with [ sexual-activity = 0 ] [
    set matings matings + 1
    set sexual-contacts sexual-contacts + 1
    set partner one-of beetles-here with [ sex = "male" ] with [ age >= age-of-sexual-maturity ] with [ ( health = "susceptible" ) or ( health = "recovered" ) ] with [ sexual-activity = 0 ]
    ask partner [ set sexual-activity "suspended" ]
    let partial-offspring int ( polyandrous-offspring4 / 4 )
    if matings = 1 [
      hatch-beetles partial-offspring [ ifelse random 2 = 0 [ set sex "male" set color blue set matings 0 set maximum-matings 0 ] [ set sex "pfemale" set color red set matings 0 set maximum-matings one-of maximum-possible-matings ] set recovery time-to-recover set age 0 set shape "beetle" set health "susceptible" set partner nobody ]
      set receptivity "non-receptive-P"
    ]
    if matings = 2 [
      hatch-beetles partial-offspring [ ifelse random 2 = 0 [ set sex "male" set color blue set matings 0 set maximum-matings 0 ] [ set sex "pfemale" set color red set matings 0 set maximum-matings one-of maximum-possible-matings ] set recovery time-to-recover set age 0 set shape "beetle" set health "susceptible" set partner nobody ]
      set receptivity "non-receptive-P"
    ]
    if matings = 3 [
      hatch-beetles partial-offspring [ ifelse random 2 = 0 [ set sex "male" set color blue set matings 0 set maximum-matings 0 ] [ set sex "pfemale" set color red set matings 0 set maximum-matings one-of maximum-possible-matings ] set recovery time-to-recover set age 0 set shape "beetle" set health "susceptible" set partner nobody ]
      set receptivity "non-receptive-P"
    ]
    if matings = 4 [
      hatch-beetles ( polyandrous-offspring4 - partial-offspring * 3 - offspring-reduction-% * pathogen-effects ) [ ifelse random 2 = 0 [ set sex "male" set color blue set matings 0 set maximum-matings 0 ] [ set sex "pfemale" set color red set matings 0 set maximum-matings one-of maximum-possible-matings ] set recovery time-to-recover set age 0 set shape "beetle" set health "susceptible" set partner nobody ]
      set receptivity "no-more-receptive"
    ]
  ]

  if any? beetles-here with [ sex = "male" ] with [ age >= age-of-sexual-maturity ] with [ health = "infected" ] with [ sexual-activity = 0 ] [
    set matings matings + 1
    set sexual-contacts sexual-contacts + 1
    set partner one-of beetles-here with [ sex = "male" ] with [ age >= age-of-sexual-maturity ] with [ health = "infected" ] with [ sexual-activity = 0 ]
    ask partner [ set sexual-activity "suspended" ]
    set pathogen-effects pathogen-effects + 1
    let partial-offspring int ( polyandrous-offspring4 / 4 )
    if matings = 1 [
      hatch-beetles partial-offspring [ ifelse random 2 = 0 [ set sex "male" set color blue set matings 0 set maximum-matings 0 ] [ set sex "pfemale" set color red set matings 0 set maximum-matings one-of maximum-possible-matings ] set recovery time-to-recover set age 0 set shape "beetle" set health "susceptible" set partner nobody ]
      if random 100 < probability-of-transmission-% [ set health "infected" set color yellow set pathogen-effects pathogen-effects + 1 ]
      set receptivity "non-receptive-P"
    ]
    if matings = 2 [
      hatch-beetles partial-offspring [ ifelse random 2 = 0 [ set sex "male" set color blue set matings 0 set maximum-matings 0 ] [ set sex "pfemale" set color red set matings 0 set maximum-matings one-of maximum-possible-matings ] set recovery time-to-recover set age 0 set shape "beetle" set health "susceptible" set partner nobody ]
      if random 100 < probability-of-transmission-% [ set health "infected" set color yellow set pathogen-effects pathogen-effects + 1 ]
      set receptivity "non-receptive-P"
    ]
    if matings = 3 [
      hatch-beetles partial-offspring [ ifelse random 2 = 0 [ set sex "male" set color blue set matings 0 set maximum-matings 0 ] [ set sex "pfemale" set color red set matings 0 set maximum-matings one-of maximum-possible-matings ] set recovery time-to-recover set age 0 set shape "beetle" set health "susceptible" set partner nobody ]
      if random 100 < probability-of-transmission-% [ set health "infected" set color yellow set pathogen-effects pathogen-effects + 1 ]
      set receptivity "non-receptive-P"
    ]
    if matings = 4 [
      hatch-beetles ( polyandrous-offspring4 - partial-offspring * 3 - offspring-reduction-% * pathogen-effects ) [ ifelse random 2 = 0 [ set sex "male" set color blue set matings 0 set maximum-matings 0 ] [ set sex "pfemale" set color red set matings 0 set maximum-matings one-of maximum-possible-matings ] set recovery time-to-recover set age 0 set shape "beetle" set health "susceptible" set partner nobody ]
      if random 100 < probability-of-transmission-% [ set health "infected" set color yellow set pathogen-effects pathogen-effects + 1 ]
      set receptivity "no-more-receptive"
    ]
  ]

end

to reproduce-pfemales-infected4

  if any? beetles-here with [ sex = "male" ] with [ age >= age-of-sexual-maturity ] with [ ( health = "susceptible" ) or ( health = "recovered" ) ] with [ sexual-activity = 0 ] [
    set matings matings + 1
    set sexual-contacts sexual-contacts + 1
    set partner one-of beetles-here with [ sex = "male" ] with [ age >= age-of-sexual-maturity ] with [ ( health = "susceptible" ) or ( health = "recovered" ) ] with [ sexual-activity = 0 ]
    ask partner [ set sexual-activity "suspended" ]
    let partial-offspring int ( polyandrous-offspring4 / 4 )
    if matings = 1 [
      hatch-beetles partial-offspring [ ifelse random 2 = 0 [ set sex "male" set color blue set matings 0 set maximum-matings 0 ] [ set sex "pfemale" set color red set matings 0 set maximum-matings one-of maximum-possible-matings ] set recovery time-to-recover set age 0 set shape "beetle" ifelse infected-offspring? [ set health "infected" set color yellow ] [ set health "susceptible" ] set partner nobody ]
      if random 100 < probability-of-transmission-% [ ask partner [ set health "infected" set color yellow ] ]
      set receptivity "non-receptive-P"
    ]
    if matings = 2 [
      hatch-beetles partial-offspring [ ifelse random 2 = 0 [ set sex "male" set color blue set matings 0 set maximum-matings 0 ] [ set sex "pfemale" set color red set matings 0 set maximum-matings one-of maximum-possible-matings ] set recovery time-to-recover set age 0 set shape "beetle" ifelse infected-offspring? [ set health "infected" set color yellow ] [ set health "susceptible" ] set partner nobody ]
      if random 100 < probability-of-transmission-% [ ask partner [ set health "infected" set color yellow ] ]
      set receptivity "non-receptive-P"
    ]
    if matings = 3 [
      hatch-beetles partial-offspring [ ifelse random 2 = 0 [ set sex "male" set color blue set matings 0 set maximum-matings 0 ] [ set sex "pfemale" set color red set matings 0 set maximum-matings one-of maximum-possible-matings ] set recovery time-to-recover set age 0 set shape "beetle" ifelse infected-offspring? [ set health "infected" set color yellow ] [ set health "susceptible" ] set partner nobody ]
      if random 100 < probability-of-transmission-% [ ask partner [ set health "infected" set color yellow ] ]
      set receptivity "non-receptive-P"
    ]
    if matings = 4 [
      hatch-beetles ( polyandrous-offspring4 - partial-offspring * 3 - offspring-reduction-% * pathogen-effects ) [ ifelse random 2 = 0 [ set sex "male" set color blue set matings 0 set maximum-matings 0 ] [ set sex "pfemale" set color red set matings 0 set maximum-matings one-of maximum-possible-matings ] set recovery time-to-recover set age 0 set shape "beetle" ifelse infected-offspring? [ set health "infected" set color yellow ] [ set health "susceptible" ] set partner nobody ]
      if random 100 < probability-of-transmission-% [ ask partner [ set health "infected" set color yellow ] ]
      set receptivity "no-more-receptive"
    ]
  ]

  if any? beetles-here with [ sex = "male" ] with [ age >= age-of-sexual-maturity ] with [ health = "infected" ] with [ sexual-activity = 0 ] [
    set matings matings + 1
    set sexual-contacts sexual-contacts + 1
    set partner one-of beetles-here with [ sex = "male" ] with [ age >= age-of-sexual-maturity ] with [ health = "infected" ] with [ sexual-activity = 0 ]
    ask partner [ set sexual-activity "suspended" ]
    set pathogen-effects pathogen-effects + 1
    let partial-offspring int ( polyandrous-offspring4 / 4 )
    if matings = 1 [
      hatch-beetles partial-offspring [ ifelse random 2 = 0 [ set sex "male" set color blue set matings 0 set maximum-matings 0 ] [ set sex "pfemale" set color red set matings 0 set maximum-matings one-of maximum-possible-matings ] set recovery time-to-recover set age 0 set shape "beetle" ifelse infected-offspring? [ set health "infected" set color yellow ] [ set health "susceptible" ] set partner nobody ]
      if random 100 < probability-of-transmission-% [ ask partner [ set health "infected" set color yellow ] ]
      set receptivity "non-receptive-P"
    ]
    if matings = 2 [
      hatch-beetles partial-offspring [ ifelse random 2 = 0 [ set sex "male" set color blue set matings 0 set maximum-matings 0 ] [ set sex "pfemale" set color red set matings 0 set maximum-matings one-of maximum-possible-matings ] set recovery time-to-recover set age 0 set shape "beetle" ifelse infected-offspring? [ set health "infected" set color yellow ] [ set health "susceptible" ] set partner nobody ]
      if random 100 < probability-of-transmission-% [ ask partner [ set health "infected" set color yellow ] ]
      set receptivity "non-receptive-P"
    ]
    if matings = 3 [
      hatch-beetles partial-offspring [ ifelse random 2 = 0 [ set sex "male" set color blue set matings 0 set maximum-matings 0 ] [ set sex "pfemale" set color red set matings 0 set maximum-matings one-of maximum-possible-matings ] set recovery time-to-recover set age 0 set shape "beetle" ifelse infected-offspring? [ set health "infected" set color yellow ] [ set health "susceptible" ] set partner nobody ]
      if random 100 < probability-of-transmission-% [ ask partner [ set health "infected" set color yellow ] ]
      set receptivity "non-receptive-P"
    ]
    if matings = 4 [
      hatch-beetles ( polyandrous-offspring4 - partial-offspring * 3 - offspring-reduction-% * pathogen-effects ) [ ifelse random 2 = 0 [ set sex "male" set color blue set matings 0 set maximum-matings 0 ] [ set sex "pfemale" set color red set matings 0 set maximum-matings one-of maximum-possible-matings ] set recovery time-to-recover set age 0 set shape "beetle" ifelse infected-offspring? [ set health "infected" set color yellow ] [ set health "susceptible" ] set partner nobody ]
      if random 100 < probability-of-transmission-% [ ask partner [ set health "infected" set color yellow ] ]
      set receptivity "no-more-receptive"
    ]
  ]

end

to reproduce-pfemales-susceptible5

  if any? beetles-here with [ sex = "male" ] with [ age >= age-of-sexual-maturity ] with [ ( health = "susceptible" ) or ( health = "recovered" ) ] with [ sexual-activity = 0 ] [
    set matings matings + 1
    set sexual-contacts sexual-contacts + 1
    set partner one-of beetles-here with [ sex = "male" ] with [ age >= age-of-sexual-maturity ] with [ ( health = "susceptible" ) or ( health = "recovered" ) ] with [ sexual-activity = 0 ]
    ask partner [ set sexual-activity "suspended" ]
    let partial-offspring int ( polyandrous-offspring5 / 5 )
    if matings = 1 [
      hatch-beetles partial-offspring [ ifelse random 2 = 0 [ set sex "male" set color blue set matings 0 set maximum-matings 0 ] [ set sex "pfemale" set color red set matings 0 set maximum-matings one-of maximum-possible-matings ] set recovery time-to-recover set age 0 set shape "beetle" set health "susceptible" set partner nobody ]
      set receptivity "non-receptive-P"
    ]
    if matings = 2 [
      hatch-beetles partial-offspring [ ifelse random 2 = 0 [ set sex "male" set color blue set matings 0 set maximum-matings 0 ] [ set sex "pfemale" set color red set matings 0 set maximum-matings one-of maximum-possible-matings ] set recovery time-to-recover set age 0 set shape "beetle" set health "susceptible" set partner nobody ]
      set receptivity "non-receptive-P"
    ]
    if matings = 3 [
      hatch-beetles partial-offspring [ ifelse random 2 = 0 [ set sex "male" set color blue set matings 0 set maximum-matings 0 ] [ set sex "pfemale" set color red set matings 0 set maximum-matings one-of maximum-possible-matings ] set recovery time-to-recover set age 0 set shape "beetle" set health "susceptible" set partner nobody ]
      set receptivity "non-receptive-P"
    ]
    if matings = 4 [
      hatch-beetles partial-offspring [ ifelse random 2 = 0 [ set sex "male" set color blue set matings 0 set maximum-matings 0 ] [ set sex "pfemale" set color red set matings 0 set maximum-matings one-of maximum-possible-matings ] set recovery time-to-recover set age 0 set shape "beetle" set health "susceptible" set partner nobody ]
      set receptivity "non-receptive-P"
    ]
    if matings = 5 [
      hatch-beetles ( polyandrous-offspring5 - partial-offspring * 4 - offspring-reduction-% * pathogen-effects ) [ ifelse random 2 = 0 [ set sex "male" set color blue set matings 0 set maximum-matings 0 ] [ set sex "pfemale" set color red set matings 0 set maximum-matings one-of maximum-possible-matings ] set recovery time-to-recover set age 0 set shape "beetle" set health "susceptible" set partner nobody ]
      set receptivity "no-more-receptive"
    ]
  ]

  if any? beetles-here with [ sex = "male" ] with [ age >= age-of-sexual-maturity ] with [ health = "infected" ] with [ sexual-activity = 0 ] [
    set matings matings + 1
    set sexual-contacts sexual-contacts + 1
    set partner one-of beetles-here with [ sex = "male" ] with [ age >= age-of-sexual-maturity ] with [ health = "infected" ] with [ sexual-activity = 0 ]
    ask partner [ set sexual-activity "suspended" ]
    set pathogen-effects pathogen-effects + 1
    let partial-offspring int ( polyandrous-offspring5 / 5 )
    if matings = 1 [
      hatch-beetles partial-offspring [ ifelse random 2 = 0 [ set sex "male" set color blue set matings 0 set maximum-matings 0 ] [ set sex "pfemale" set color red set matings 0 set maximum-matings one-of maximum-possible-matings ] set recovery time-to-recover set age 0 set shape "beetle" set health "susceptible" set partner nobody ]
      if random 100 < probability-of-transmission-% [ set health "infected" set color yellow set pathogen-effects pathogen-effects + 1 ]
      set receptivity "non-receptive-P"
    ]
    if matings = 2 [
      hatch-beetles partial-offspring [ ifelse random 2 = 0 [ set sex "male" set color blue set matings 0 set maximum-matings 0 ] [ set sex "pfemale" set color red set matings 0 set maximum-matings one-of maximum-possible-matings ] set recovery time-to-recover set age 0 set shape "beetle" set health "susceptible" set partner nobody ]
      if random 100 < probability-of-transmission-% [ set health "infected" set color yellow set pathogen-effects pathogen-effects + 1 ]
      set receptivity "non-receptive-P"
    ]
    if matings = 3 [
      hatch-beetles partial-offspring [ ifelse random 2 = 0 [ set sex "male" set color blue set matings 0 set maximum-matings 0 ] [ set sex "pfemale" set color red set matings 0 set maximum-matings one-of maximum-possible-matings ] set recovery time-to-recover set age 0 set shape "beetle" set health "susceptible" set partner nobody ]
      if random 100 < probability-of-transmission-% [ set health "infected" set color yellow set pathogen-effects pathogen-effects + 1 ]
      set receptivity "non-receptive-P"
    ]
    if matings = 4 [
      hatch-beetles partial-offspring [ ifelse random 2 = 0 [ set sex "male" set color blue set matings 0 set maximum-matings 0 ] [ set sex "pfemale" set color red set matings 0 set maximum-matings one-of maximum-possible-matings ] set recovery time-to-recover set age 0 set shape "beetle" set health "susceptible" set partner nobody ]
      if random 100 < probability-of-transmission-% [ set health "infected" set color yellow set pathogen-effects pathogen-effects + 1 ]
      set receptivity "non-receptive-P"
    ]
    if matings = 5 [
      hatch-beetles ( polyandrous-offspring5 - partial-offspring * 4 - offspring-reduction-% * pathogen-effects ) [ ifelse random 2 = 0 [ set sex "male" set color blue set matings 0 set maximum-matings 0 ] [ set sex "pfemale" set color red set matings 0 set maximum-matings one-of maximum-possible-matings ] set recovery time-to-recover set age 0 set shape "beetle" set health "susceptible" set partner nobody ]
      if random 100 < probability-of-transmission-% [ set health "infected" set color yellow set pathogen-effects pathogen-effects + 1 ]
      set receptivity "no-more-receptive"
    ]
  ]

end

to reproduce-pfemales-infected5

  if any? beetles-here with [ sex = "male" ] with [ age >= age-of-sexual-maturity ] with [ ( health = "susceptible" ) or ( health = "recovered" ) ] with [ sexual-activity = 0 ] [
    set matings matings + 1
    set sexual-contacts sexual-contacts + 1
    set partner one-of beetles-here with [ sex = "male" ] with [ age >= age-of-sexual-maturity ] with [ ( health = "susceptible" ) or ( health = "recovered" ) ] with [ sexual-activity = 0 ]
    ask partner [ set sexual-activity "suspended" ]
    let partial-offspring int ( polyandrous-offspring5 / 5 )
    if matings = 1 [
      hatch-beetles partial-offspring [ ifelse random 2 = 0 [ set sex "male" set color blue set matings 0 set maximum-matings 0 ] [ set sex "pfemale" set color red set matings 0 set maximum-matings one-of maximum-possible-matings ] set recovery time-to-recover set age 0 set shape "beetle" ifelse infected-offspring? [ set health "infected" set color yellow ] [ set health "susceptible" ] set partner nobody ]
      if random 100 < probability-of-transmission-% [ ask partner [ set health "infected" set color yellow ] ]
      set receptivity "non-receptive-P"
    ]
    if matings = 2 [
      hatch-beetles partial-offspring [ ifelse random 2 = 0 [ set sex "male" set color blue set matings 0 set maximum-matings 0 ] [ set sex "pfemale" set color red set matings 0 set maximum-matings one-of maximum-possible-matings ] set recovery time-to-recover set age 0 set shape "beetle" ifelse infected-offspring? [ set health "infected" set color yellow ] [ set health "susceptible" ] set partner nobody ]
      if random 100 < probability-of-transmission-% [ ask partner [ set health "infected" set color yellow ] ]
      set receptivity "non-receptive-P"
    ]
    if matings = 3 [
      hatch-beetles partial-offspring [ ifelse random 2 = 0 [ set sex "male" set color blue set matings 0 set maximum-matings 0 ] [ set sex "pfemale" set color red set matings 0 set maximum-matings one-of maximum-possible-matings ] set recovery time-to-recover set age 0 set shape "beetle" ifelse infected-offspring? [ set health "infected" set color yellow ] [ set health "susceptible" ] set partner nobody ]
      if random 100 < probability-of-transmission-% [ ask partner [ set health "infected" set color yellow ] ]
      set receptivity "non-receptive-P"
    ]
    if matings = 4 [
      hatch-beetles partial-offspring [ ifelse random 2 = 0 [ set sex "male" set color blue set matings 0 set maximum-matings 0 ] [ set sex "pfemale" set color red set matings 0 set maximum-matings one-of maximum-possible-matings ] set recovery time-to-recover set age 0 set shape "beetle" ifelse infected-offspring? [ set health "infected" set color yellow ] [ set health "susceptible" ] set partner nobody ]
      if random 100 < probability-of-transmission-% [ ask partner [ set health "infected" set color yellow ] ]
      set receptivity "non-receptive-P"
    ]
    if matings = 5 [
      hatch-beetles ( polyandrous-offspring5 - partial-offspring * 4 - offspring-reduction-% * pathogen-effects ) [ ifelse random 2 = 0 [ set sex "male" set color blue set matings 0 set maximum-matings 0 ] [ set sex "pfemale" set color red set matings 0 set maximum-matings one-of maximum-possible-matings ] set recovery time-to-recover set age 0 set shape "beetle" ifelse infected-offspring? [ set health "infected" set color yellow ] [ set health "susceptible" ] set partner nobody ]
      if random 100 < probability-of-transmission-% [ ask partner [ set health "infected" set color yellow ] ]
      set receptivity "no-more-receptive"
    ]
  ]

  if any? beetles-here with [ sex = "male" ] with [ age >= age-of-sexual-maturity ] with [ health = "infected" ] with [ sexual-activity = 0 ] [
    set matings matings + 1
    set sexual-contacts sexual-contacts + 1
    set partner one-of beetles-here with [ sex = "male" ] with [ age >= age-of-sexual-maturity ] with [ health = "infected" ] with [ sexual-activity = 0 ]
    ask partner [ set sexual-activity "suspended" ]
    set pathogen-effects pathogen-effects + 1
    let partial-offspring int ( polyandrous-offspring5 / 5 )
    if matings = 1 [
      hatch-beetles partial-offspring [ ifelse random 2 = 0 [ set sex "male" set color blue set matings 0 set maximum-matings 0 ] [ set sex "pfemale" set color red set matings 0 set maximum-matings one-of maximum-possible-matings ] set recovery time-to-recover set age 0 set shape "beetle" ifelse infected-offspring? [ set health "infected" set color yellow ] [ set health "susceptible" ] set partner nobody ]
      if random 100 < probability-of-transmission-% [ ask partner [ set health "infected" set color yellow ] ]
      set receptivity "non-receptive-P"
    ]
    if matings = 2 [
      hatch-beetles partial-offspring [ ifelse random 2 = 0 [ set sex "male" set color blue set matings 0 set maximum-matings 0 ] [ set sex "pfemale" set color red set matings 0 set maximum-matings one-of maximum-possible-matings ] set recovery time-to-recover set age 0 set shape "beetle" ifelse infected-offspring? [ set health "infected" set color yellow ] [ set health "susceptible" ] set partner nobody ]
      if random 100 < probability-of-transmission-% [ ask partner [ set health "infected" set color yellow ] ]
      set receptivity "non-receptive-P"
    ]
    if matings = 3 [
      hatch-beetles partial-offspring [ ifelse random 2 = 0 [ set sex "male" set color blue set matings 0 set maximum-matings 0 ] [ set sex "pfemale" set color red set matings 0 set maximum-matings one-of maximum-possible-matings ] set recovery time-to-recover set age 0 set shape "beetle" ifelse infected-offspring? [ set health "infected" set color yellow ] [ set health "susceptible" ] set partner nobody ]
      if random 100 < probability-of-transmission-% [ ask partner [ set health "infected" set color yellow ] ]
      set receptivity "non-receptive-P"
    ]
    if matings = 4 [
      hatch-beetles partial-offspring [ ifelse random 2 = 0 [ set sex "male" set color blue set matings 0 set maximum-matings 0 ] [ set sex "pfemale" set color red set matings 0 set maximum-matings one-of maximum-possible-matings ] set recovery time-to-recover set age 0 set shape "beetle" ifelse infected-offspring? [ set health "infected" set color yellow ] [ set health "susceptible" ] set partner nobody ]
      if random 100 < probability-of-transmission-% [ ask partner [ set health "infected" set color yellow ] ]
      set receptivity "non-receptive-P"
    ]
    if matings = 5 [
      hatch-beetles ( polyandrous-offspring5 - partial-offspring * 4 - offspring-reduction-% * pathogen-effects ) [ ifelse random 2 = 0 [ set sex "male" set color blue set matings 0 set maximum-matings 0 ] [ set sex "pfemale" set color red set matings 0 set maximum-matings one-of maximum-possible-matings ] set recovery time-to-recover set age 0 set shape "beetle" ifelse infected-offspring? [ set health "infected" set color yellow ] [ set health "susceptible" ] set partner nobody ]
      if random 100 < probability-of-transmission-% [ ask partner [ set health "infected" set color yellow ] ]
      set receptivity "no-more-receptive"
    ]
  ]

end

to-report monogamous-offspring

  report ( 100 - cost-of-mating-% + benefit-of-mating-% )

end

to-report polyandrous-offspring2

  report ( 100 - cost-of-mating-% * 2 + benefit-of-mating-% * 2 )

end

to-report polyandrous-offspring3

  report ( 100 - cost-of-mating-% * 3 + benefit-of-mating-% * 3 )

end

to-report polyandrous-offspring4

  report ( 100 - cost-of-mating-% * 4 + benefit-of-mating-% * 4 )

end

to-report polyandrous-offspring5

  report ( 100 - cost-of-mating-% * 5 + benefit-of-mating-% * 5 )

end

to-report maximum-possible-matings

  if max-matings = 2 [ report [ 2 ] ]

  if max-matings = 3 [ report [ 2 3 ] ]

  if max-matings = 4 [ report [ 2 3 4 ] ]

  if max-matings = 5 [ report [ 2 3 4 5 ] ]

end

to-report Males

  report count beetles with [ sex = "male" ]

end

to-report Monogamous-females

  report count beetles with [ sex = "mfemale" ]

end

to-report Polyandrous-females

  report count beetles with [ sex = "pfemale" ]

end

to-report Infected

  report count beetles with [ health = "infected" ]

end

to-report Population

  report count beetles

end
@#$#@#$#@
GRAPHICS-WINDOW
493
22
1062
592
-1
-1
17.0
1
10
1
1
1
0
1
1
1
-16
16
-16
16
0
0
1
ticks
30.0

SLIDER
23
107
208
140
Initial-Males
Initial-Males
0
200
100.0
1
1
NIL
HORIZONTAL

SLIDER
262
108
446
141
Initial-Mfemales
Initial-Mfemales
0
100
0.0
1
1
NIL
HORIZONTAL

BUTTON
61
35
144
87
NIL
SETUP
NIL
1
T
OBSERVER
NIL
NIL
NIL
NIL
1

BUTTON
199
35
275
86
GO
go
T
1
T
OBSERVER
NIL
NIL
NIL
NIL
0

BUTTON
323
36
413
87
GO ONCE
GO
NIL
1
T
OBSERVER
NIL
NIL
NIL
NIL
0

SLIDER
24
153
208
186
Initial-Pfemales
Initial-Pfemales
0
100
100.0
1
1
NIL
HORIZONTAL

SLIDER
26
247
209
280
Max-Matings
Max-Matings
2
5
5.0
1
1
NIL
HORIZONTAL

SLIDER
26
339
209
372
Index-Cases
Index-Cases
0
count beetles
10.0
1
1
NIL
HORIZONTAL

SLIDER
264
247
447
280
Time-Out-of-the-Market
Time-Out-of-the-Market
0
50
6.0
1
1
NIL
HORIZONTAL

SLIDER
262
153
447
186
Lifespan
Lifespan
0
1000
150.0
1
1
NIL
HORIZONTAL

SLIDER
264
291
447
324
Cost-of-Mating-%
Cost-of-Mating-%
0
10
3.0
1
1
NIL
HORIZONTAL

SLIDER
265
339
448
372
Probability-of-Transmission-%
Probability-of-Transmission-%
0
100
70.0
1
1
NIL
HORIZONTAL

SLIDER
26
385
211
418
Offspring-Reduction-%
Offspring-Reduction-%
0
10
1.0
1
1
NIL
HORIZONTAL

SLIDER
25
197
209
230
Juvenile-Threshold
Juvenile-Threshold
0
2000
1500.0
1
1
NIL
HORIZONTAL

MONITOR
119
488
219
553
Population
count beetles
17
1
16

MONITOR
269
488
439
553
Days/Months/Years
ticks / 10
0
1
16

MONITOR
19
570
77
635
Males
count beetles with [ sex = \"male\" ]
17
1
16

MONITOR
100
570
276
635
Monogamous Females
count beetles with [ sex = \"mfemale\" ]
17
1
16

MONITOR
286
569
465
634
Polyandrous Females
count beetles with [ sex = \"pfemale\" ]
17
1
16

PLOT
1115
25
1483
261
Frequency of Strategies
Time
Frequency
0.0
10.0
0.0
1.0
true
false
"" ""
PENS
"Monogamous Strategy" 1.0 0 -13840069 true "" "plot Monogamous-females / ( Monogamous-females + Polyandrous-females )"
"Polyandrous Strategy" 1.0 0 -612749 true "" "plot Polyandrous-females / ( Monogamous-females + Polyandrous-females )"

PLOT
1116
280
1482
506
Frequency of Infected
Time
Frequency of Infected
0.0
10.0
0.0
1.0
true
false
"" ""
PENS
"Frequency of Infected" 1.0 0 -16777216 true "" "plot Infected / Population"

SLIDER
26
291
208
324
Benefit-of-Mating-%
Benefit-of-Mating-%
0
10
3.0
1
1
NIL
HORIZONTAL

SLIDER
265
385
450
418
Time-to-Recover
Time-to-Recover
0
100
0.0
1
1
NIL
HORIZONTAL

SLIDER
263
198
447
231
Age-of-Sexual-Maturity
Age-of-Sexual-Maturity
0
100
10.0
1
1
NIL
HORIZONTAL

CHOOSER
25
428
212
473
Model-Version
Model-Version
"SI" "SIS"
0

SWITCH
284
433
430
466
Infected-Offspring?
Infected-Offspring?
1
1
-1000

MONITOR
1195
530
1412
595
Sexual Contacts (P Females)
Sexual-Contacts
17
1
16

@#$#@#$#@
For detailed information on this model and its functioning, see the Methods section of the paper. 
@#$#@#$#@
default
true
0
Polygon -7500403 true true 150 5 40 250 150 205 260 250

airplane
true
0
Polygon -7500403 true true 150 0 135 15 120 60 120 105 15 165 15 195 120 180 135 240 105 270 120 285 150 270 180 285 210 270 165 240 180 180 285 195 285 165 180 105 180 60 165 15

arrow
true
0
Polygon -7500403 true true 150 0 0 150 105 150 105 293 195 293 195 150 300 150

beetle
true
5
Polygon -1184463 true false 195 150 105 150 90 165 90 225 105 270 135 300 165 300 195 270 210 225 210 165 195 150
Rectangle -16777216 true false 90 165 212 185
Polygon -16777216 true false 90 207 90 226 210 226 210 207
Polygon -16777216 true false 103 266 198 266 203 246 96 246
Polygon -6459832 true false 120 150 105 135 105 75 120 60 180 60 195 75 195 135 180 150
Polygon -6459832 true false 150 22 120 30 120 60 180 60 180 30
Circle -16777216 true false 116 30 20
Circle -16777216 true false 163 30 20
Polygon -7500403 true false 120 90 75 105 15 90 30 75 120 75
Polygon -16777216 false false 120 80 29 64 15 95 75 110 120 95
Polygon -7500403 true false 180 75 180 90 225 105 285 90 270 75
Polygon -16777216 false false 180 75 270 75 285 90 225 105 180 90
Polygon -7500403 true false 180 75 180 90 195 105 240 195 270 210 285 210 285 150 255 105
Polygon -16777216 false false 180 75 255 105 285 150 285 210 270 210 240 195 195 105 180 90
Polygon -7500403 true false 120 75 45 105 15 150 15 210 30 210 60 195 105 105 120 90
Polygon -13840069 false false 120 75 45 105 15 150 15 210 30 210 60 195 105 105 120 90
Polygon -16777216 true false 135 300 165 300 180 285 120 285
Line -7500403 false 105 135 105 150
Line -7500403 false 195 135 195 150
Rectangle -955883 true false 105 135 105 150
Rectangle -955883 true false 105 135 105 150
Rectangle -13840069 true false 121 75 121 93
Polygon -13840069 true false 120 91 121 75 45 105 14 151 15 211 29 211 60 196 108 103 119 91 97 93 90 107 112 85
Polygon -10899396 true true 122 91 121 74 44 104 16 150 16 214 31 212 62 194 107 104 121 89 122 79 121 74 123 77
Polygon -10899396 true true 182 92 182 92 182 88 182 88 179 91 198 106 243 197 274 211 288 212 283 148 254 106 180 75 181 95
Polygon -14835848 true false 107 151 197 150 194 105 181 89 180 76 196 77 185 63 122 63 120 63 107 77 124 75 124 91 108 104 104 155
Polygon -11221820 true false 106 149 198 147 210 166 212 237 182 285 121 287 99 263 88 225 91 161 105 148
Polygon -11221820 true false 194 248 166 246 182 282 200 263 211 236 180 281
Line -13840069 false 210 198 210 201
Line -13840069 false 212 202 227 241
Line -13840069 false 228 240 216 282
Line -13840069 false 89 200 75 244
Line -13840069 false 76 242 89 285
Line -13840069 false 193 122 217 146
Line -13840069 false 105 120 83 150
Line -13840069 false 73 165 75 193
Line -13840069 false 223 157 222 191
Line -13840069 false 112 77 99 40
Line -13840069 false 101 43 108 8
Line -13840069 false 192 73 201 46
Line -13840069 false 201 45 182 16
Line -6459832 false 165 27 187 15
Line -6459832 false 136 27 115 16
Line -6459832 false 115 17 121 -2
Line -6459832 false 188 16 185 -2
Line -6459832 false 124 3 121 18
Line -6459832 false 122 16 135 27
Line -6459832 false 172 28 185 17
Line -6459832 false 186 19 184 3
Line -13840069 false 107 9 96 45
Line -13840069 false 98 42 106 78
Line -13840069 false 185 20 206 44
Line -13840069 false 206 45 200 74
Line -13840069 false 104 129 82 156
Line -13840069 false 82 157 78 193
Line -13840069 false 194 136 221 156
Line -13840069 false 220 155 219 194
Line -13840069 false 89 221 84 240
Line -13840069 false 86 240 94 295
Line -13840069 false 211 222 222 245
Line -13840069 false 223 243 208 287
Polygon -13840069 true false 176 37
Polygon -6459832 true false 109 106 151 149 197 102 196 148 209 166 212 234 193 274 178 285 125 288 101 264 88 226 90 159 104 146 106 107
Polygon -955883 true false 108 77 59 57 17 78 61 72 105 79
Polygon -955883 true false 196 78 243 60 289 76 243 73 199 77
Polygon -955883 true false 19 77 2 133 56 87 105 78 59 71 19 76
Polygon -955883 true false 280 76 299 118 241 86 231 91 195 77 242 71 280 74
Polygon -955883 true false 4 129 2 173 34 100 55 100 104 79 56 85 34 98
Polygon -955883 true false 298 119 295 154 253 98 245 99 200 78 241 86 297 115
Line -16777216 false 104 77 59 60
Line -16777216 false 60 60 19 80
Line -16777216 false 22 77 5 127
Line -16777216 false 7 126 5 153
Line -16777216 false 14 106 13 136
Line -16777216 false 26 84 24 118
Line -16777216 false 51 72 44 98
Line -16777216 false 86 72 60 96
Line -16777216 false 202 82 243 65
Line -16777216 false 246 68 280 77
Line -16777216 false 279 80 299 116
Line -16777216 false 294 112 292 137
Line -16777216 false 288 99 285 129
Line -16777216 false 280 83 278 110
Line -16777216 false 261 71 264 100
Line -16777216 false 234 73 248 96
Line -16777216 false 91 161 150 178
Line -16777216 false 165 174 165 173
Line -16777216 false 152 180 153 180
Line -16777216 false 150 177 205 160
Line -16777216 false 88 176 151 200
Line -16777216 false 154 201 206 176
Line -16777216 false 92 203 151 223
Line -16777216 false 153 225 209 196
Line -16777216 false 91 229 151 260
Line -16777216 false 152 259 210 227
Line -16777216 false 113 278 150 284
Line -16777216 false 150 286 188 275
Line -16777216 false 104 113 151 151
Line -16777216 false 149 151 198 109
Line -16777216 false 148 151 106 148
Line -16777216 false 157 150 195 147
Polygon -16777216 true false 106 116 152 154 105 148 103 117
Polygon -16777216 true false 153 150 195 115 197 145 154 152

box
false
0
Polygon -7500403 true true 150 285 285 225 285 75 150 135
Polygon -7500403 true true 150 135 15 75 150 15 285 75
Polygon -7500403 true true 15 75 15 225 150 285 150 135
Line -16777216 false 150 285 150 135
Line -16777216 false 150 135 15 75
Line -16777216 false 150 135 285 75

bug
true
0
Circle -7500403 true true 96 182 108
Circle -7500403 true true 110 127 80
Circle -7500403 true true 110 75 80
Line -7500403 true 150 100 80 30
Line -7500403 true 150 100 220 30

butterfly
true
0
Polygon -7500403 true true 150 165 209 199 225 225 225 255 195 270 165 255 150 240
Polygon -7500403 true true 150 165 89 198 75 225 75 255 105 270 135 255 150 240
Polygon -7500403 true true 139 148 100 105 55 90 25 90 10 105 10 135 25 180 40 195 85 194 139 163
Polygon -7500403 true true 162 150 200 105 245 90 275 90 290 105 290 135 275 180 260 195 215 195 162 165
Polygon -16777216 true false 150 255 135 225 120 150 135 120 150 105 165 120 180 150 165 225
Circle -16777216 true false 135 90 30
Line -16777216 false 150 105 195 60
Line -16777216 false 150 105 105 60

car
false
0
Polygon -7500403 true true 300 180 279 164 261 144 240 135 226 132 213 106 203 84 185 63 159 50 135 50 75 60 0 150 0 165 0 225 300 225 300 180
Circle -16777216 true false 180 180 90
Circle -16777216 true false 30 180 90
Polygon -16777216 true false 162 80 132 78 134 135 209 135 194 105 189 96 180 89
Circle -7500403 true true 47 195 58
Circle -7500403 true true 195 195 58

circle
false
0
Circle -7500403 true true 0 0 300

circle 2
false
0
Circle -7500403 true true 0 0 300
Circle -16777216 true false 30 30 240

cow
false
0
Polygon -7500403 true true 200 193 197 249 179 249 177 196 166 187 140 189 93 191 78 179 72 211 49 209 48 181 37 149 25 120 25 89 45 72 103 84 179 75 198 76 252 64 272 81 293 103 285 121 255 121 242 118 224 167
Polygon -7500403 true true 73 210 86 251 62 249 48 208
Polygon -7500403 true true 25 114 16 195 9 204 23 213 25 200 39 123

cylinder
false
0
Circle -7500403 true true 0 0 300

dot
false
0
Circle -7500403 true true 90 90 120

face happy
false
0
Circle -7500403 true true 8 8 285
Circle -16777216 true false 60 75 60
Circle -16777216 true false 180 75 60
Polygon -16777216 true false 150 255 90 239 62 213 47 191 67 179 90 203 109 218 150 225 192 218 210 203 227 181 251 194 236 217 212 240

face neutral
false
0
Circle -7500403 true true 8 7 285
Circle -16777216 true false 60 75 60
Circle -16777216 true false 180 75 60
Rectangle -16777216 true false 60 195 240 225

face sad
false
0
Circle -7500403 true true 8 8 285
Circle -16777216 true false 60 75 60
Circle -16777216 true false 180 75 60
Polygon -16777216 true false 150 168 90 184 62 210 47 232 67 244 90 220 109 205 150 198 192 205 210 220 227 242 251 229 236 206 212 183

fish
false
0
Polygon -1 true false 44 131 21 87 15 86 0 120 15 150 0 180 13 214 20 212 45 166
Polygon -1 true false 135 195 119 235 95 218 76 210 46 204 60 165
Polygon -1 true false 75 45 83 77 71 103 86 114 166 78 135 60
Polygon -7500403 true true 30 136 151 77 226 81 280 119 292 146 292 160 287 170 270 195 195 210 151 212 30 166
Circle -16777216 true false 215 106 30

flag
false
0
Rectangle -7500403 true true 60 15 75 300
Polygon -7500403 true true 90 150 270 90 90 30
Line -7500403 true 75 135 90 135
Line -7500403 true 75 45 90 45

flower
false
0
Polygon -10899396 true false 135 120 165 165 180 210 180 240 150 300 165 300 195 240 195 195 165 135
Circle -7500403 true true 85 132 38
Circle -7500403 true true 130 147 38
Circle -7500403 true true 192 85 38
Circle -7500403 true true 85 40 38
Circle -7500403 true true 177 40 38
Circle -7500403 true true 177 132 38
Circle -7500403 true true 70 85 38
Circle -7500403 true true 130 25 38
Circle -7500403 true true 96 51 108
Circle -16777216 true false 113 68 74
Polygon -10899396 true false 189 233 219 188 249 173 279 188 234 218
Polygon -10899396 true false 180 255 150 210 105 210 75 240 135 240

house
false
0
Rectangle -7500403 true true 45 120 255 285
Rectangle -16777216 true false 120 210 180 285
Polygon -7500403 true true 15 120 150 15 285 120
Line -16777216 false 30 120 270 120

leaf
false
0
Polygon -7500403 true true 150 210 135 195 120 210 60 210 30 195 60 180 60 165 15 135 30 120 15 105 40 104 45 90 60 90 90 105 105 120 120 120 105 60 120 60 135 30 150 15 165 30 180 60 195 60 180 120 195 120 210 105 240 90 255 90 263 104 285 105 270 120 285 135 240 165 240 180 270 195 240 210 180 210 165 195
Polygon -7500403 true true 135 195 135 240 120 255 105 255 105 285 135 285 165 240 165 195

line
true
0
Line -7500403 true 150 0 150 300

line half
true
0
Line -7500403 true 150 0 150 150

pentagon
false
0
Polygon -7500403 true true 150 15 15 120 60 285 240 285 285 120

person
false
0
Circle -7500403 true true 110 5 80
Polygon -7500403 true true 105 90 120 195 90 285 105 300 135 300 150 225 165 300 195 300 210 285 180 195 195 90
Rectangle -7500403 true true 127 79 172 94
Polygon -7500403 true true 195 90 240 150 225 180 165 105
Polygon -7500403 true true 105 90 60 150 75 180 135 105

plant
false
0
Rectangle -7500403 true true 135 90 165 300
Polygon -7500403 true true 135 255 90 210 45 195 75 255 135 285
Polygon -7500403 true true 165 255 210 210 255 195 225 255 165 285
Polygon -7500403 true true 135 180 90 135 45 120 75 180 135 210
Polygon -7500403 true true 165 180 165 210 225 180 255 120 210 135
Polygon -7500403 true true 135 105 90 60 45 45 75 105 135 135
Polygon -7500403 true true 165 105 165 135 225 105 255 45 210 60
Polygon -7500403 true true 135 90 120 45 150 15 180 45 165 90

sheep
false
15
Circle -1 true true 203 65 88
Circle -1 true true 70 65 162
Circle -1 true true 150 105 120
Polygon -7500403 true false 218 120 240 165 255 165 278 120
Circle -7500403 true false 214 72 67
Rectangle -1 true true 164 223 179 298
Polygon -1 true true 45 285 30 285 30 240 15 195 45 210
Circle -1 true true 3 83 150
Rectangle -1 true true 65 221 80 296
Polygon -1 true true 195 285 210 285 210 240 240 210 195 210
Polygon -7500403 true false 276 85 285 105 302 99 294 83
Polygon -7500403 true false 219 85 210 105 193 99 201 83

square
false
0
Rectangle -7500403 true true 30 30 270 270

square 2
false
0
Rectangle -7500403 true true 30 30 270 270
Rectangle -16777216 true false 60 60 240 240

star
false
0
Polygon -7500403 true true 151 1 185 108 298 108 207 175 242 282 151 216 59 282 94 175 3 108 116 108

target
false
0
Circle -7500403 true true 0 0 300
Circle -16777216 true false 30 30 240
Circle -7500403 true true 60 60 180
Circle -16777216 true false 90 90 120
Circle -7500403 true true 120 120 60

tree
false
0
Circle -7500403 true true 118 3 94
Rectangle -6459832 true false 120 195 180 300
Circle -7500403 true true 65 21 108
Circle -7500403 true true 116 41 127
Circle -7500403 true true 45 90 120
Circle -7500403 true true 104 74 152

triangle
false
0
Polygon -7500403 true true 150 30 15 255 285 255

triangle 2
false
0
Polygon -7500403 true true 150 30 15 255 285 255
Polygon -16777216 true false 151 99 225 223 75 224

truck
false
0
Rectangle -7500403 true true 4 45 195 187
Polygon -7500403 true true 296 193 296 150 259 134 244 104 208 104 207 194
Rectangle -1 true false 195 60 195 105
Polygon -16777216 true false 238 112 252 141 219 141 218 112
Circle -16777216 true false 234 174 42
Rectangle -7500403 true true 181 185 214 194
Circle -16777216 true false 144 174 42
Circle -16777216 true false 24 174 42
Circle -7500403 false true 24 174 42
Circle -7500403 false true 144 174 42
Circle -7500403 false true 234 174 42

turtle
true
0
Polygon -10899396 true false 215 204 240 233 246 254 228 266 215 252 193 210
Polygon -10899396 true false 195 90 225 75 245 75 260 89 269 108 261 124 240 105 225 105 210 105
Polygon -10899396 true false 105 90 75 75 55 75 40 89 31 108 39 124 60 105 75 105 90 105
Polygon -10899396 true false 132 85 134 64 107 51 108 17 150 2 192 18 192 52 169 65 172 87
Polygon -10899396 true false 85 204 60 233 54 254 72 266 85 252 107 210
Polygon -7500403 true true 119 75 179 75 209 101 224 135 220 225 175 261 128 261 81 224 74 135 88 99

wheel
false
0
Circle -7500403 true true 3 3 294
Circle -16777216 true false 30 30 240
Line -7500403 true 150 285 150 15
Line -7500403 true 15 150 285 150
Circle -7500403 true true 120 120 60
Line -7500403 true 216 40 79 269
Line -7500403 true 40 84 269 221
Line -7500403 true 40 216 269 79
Line -7500403 true 84 40 221 269

wolf
false
0
Polygon -16777216 true false 253 133 245 131 245 133
Polygon -7500403 true true 2 194 13 197 30 191 38 193 38 205 20 226 20 257 27 265 38 266 40 260 31 253 31 230 60 206 68 198 75 209 66 228 65 243 82 261 84 268 100 267 103 261 77 239 79 231 100 207 98 196 119 201 143 202 160 195 166 210 172 213 173 238 167 251 160 248 154 265 169 264 178 247 186 240 198 260 200 271 217 271 219 262 207 258 195 230 192 198 210 184 227 164 242 144 259 145 284 151 277 141 293 140 299 134 297 127 273 119 270 105
Polygon -7500403 true true -1 195 14 180 36 166 40 153 53 140 82 131 134 133 159 126 188 115 227 108 236 102 238 98 268 86 269 92 281 87 269 103 269 113

x
false
0
Polygon -7500403 true true 270 75 225 30 30 225 75 270
Polygon -7500403 true true 30 75 75 30 270 225 225 270
@#$#@#$#@
NetLogo 6.2.0
@#$#@#$#@
@#$#@#$#@
@#$#@#$#@
<experiments>
  <experiment name="SA Infection High Benefit 25% Vert SIS" repetitions="100" runMetricsEveryStep="false">
    <setup>setup</setup>
    <go>go</go>
    <exitCondition>Monogamous-females = 0 or Polyandrous-females = 0</exitCondition>
    <metric>Monogamous-females</metric>
    <metric>Polyandrous-females</metric>
    <metric>ticks</metric>
    <enumeratedValueSet variable="Time-to-Recover">
      <value value="50"/>
    </enumeratedValueSet>
    <enumeratedValueSet variable="Benefit-of-Mating-%">
      <value value="5"/>
    </enumeratedValueSet>
    <enumeratedValueSet variable="Initial-Males">
      <value value="100"/>
    </enumeratedValueSet>
    <enumeratedValueSet variable="Offspring-Reduction-%">
      <value value="1"/>
    </enumeratedValueSet>
    <enumeratedValueSet variable="Cost-of-Mating-%">
      <value value="4"/>
    </enumeratedValueSet>
    <enumeratedValueSet variable="Max-Matings">
      <value value="5"/>
    </enumeratedValueSet>
    <enumeratedValueSet variable="Index-Cases">
      <value value="10"/>
    </enumeratedValueSet>
    <enumeratedValueSet variable="Infected-Offspring?">
      <value value="true"/>
    </enumeratedValueSet>
    <enumeratedValueSet variable="Initial-Pfemales">
      <value value="50"/>
    </enumeratedValueSet>
    <enumeratedValueSet variable="Juvenile-Threshold">
      <value value="1500"/>
    </enumeratedValueSet>
    <enumeratedValueSet variable="Time-Out-of-the-Market">
      <value value="6"/>
    </enumeratedValueSet>
    <enumeratedValueSet variable="Model-Version">
      <value value="&quot;SIS&quot;"/>
    </enumeratedValueSet>
    <enumeratedValueSet variable="Lifespan">
      <value value="150"/>
    </enumeratedValueSet>
    <enumeratedValueSet variable="Age-of-Sexual-Maturity">
      <value value="10"/>
    </enumeratedValueSet>
    <enumeratedValueSet variable="Initial-Mfemales">
      <value value="50"/>
    </enumeratedValueSet>
    <enumeratedValueSet variable="Probability-of-Transmission-%">
      <value value="25"/>
    </enumeratedValueSet>
  </experiment>
  <experiment name="SA Infection High Benefit 50% Vert SIS" repetitions="100" runMetricsEveryStep="false">
    <setup>setup</setup>
    <go>go</go>
    <exitCondition>Monogamous-females = 0 or Polyandrous-females = 0</exitCondition>
    <metric>Monogamous-females</metric>
    <metric>Polyandrous-females</metric>
    <metric>ticks</metric>
    <enumeratedValueSet variable="Time-to-Recover">
      <value value="50"/>
    </enumeratedValueSet>
    <enumeratedValueSet variable="Benefit-of-Mating-%">
      <value value="5"/>
    </enumeratedValueSet>
    <enumeratedValueSet variable="Initial-Males">
      <value value="100"/>
    </enumeratedValueSet>
    <enumeratedValueSet variable="Offspring-Reduction-%">
      <value value="1"/>
    </enumeratedValueSet>
    <enumeratedValueSet variable="Cost-of-Mating-%">
      <value value="4"/>
    </enumeratedValueSet>
    <enumeratedValueSet variable="Max-Matings">
      <value value="5"/>
    </enumeratedValueSet>
    <enumeratedValueSet variable="Index-Cases">
      <value value="10"/>
    </enumeratedValueSet>
    <enumeratedValueSet variable="Infected-Offspring?">
      <value value="true"/>
    </enumeratedValueSet>
    <enumeratedValueSet variable="Initial-Pfemales">
      <value value="50"/>
    </enumeratedValueSet>
    <enumeratedValueSet variable="Juvenile-Threshold">
      <value value="1500"/>
    </enumeratedValueSet>
    <enumeratedValueSet variable="Time-Out-of-the-Market">
      <value value="6"/>
    </enumeratedValueSet>
    <enumeratedValueSet variable="Model-Version">
      <value value="&quot;SIS&quot;"/>
    </enumeratedValueSet>
    <enumeratedValueSet variable="Lifespan">
      <value value="150"/>
    </enumeratedValueSet>
    <enumeratedValueSet variable="Age-of-Sexual-Maturity">
      <value value="10"/>
    </enumeratedValueSet>
    <enumeratedValueSet variable="Initial-Mfemales">
      <value value="50"/>
    </enumeratedValueSet>
    <enumeratedValueSet variable="Probability-of-Transmission-%">
      <value value="50"/>
    </enumeratedValueSet>
  </experiment>
  <experiment name="SA Infection High Benefit 75% Vert SIS" repetitions="100" runMetricsEveryStep="false">
    <setup>setup</setup>
    <go>go</go>
    <exitCondition>Monogamous-females = 0 or Polyandrous-females = 0</exitCondition>
    <metric>Monogamous-females</metric>
    <metric>Polyandrous-females</metric>
    <metric>ticks</metric>
    <enumeratedValueSet variable="Time-to-Recover">
      <value value="50"/>
    </enumeratedValueSet>
    <enumeratedValueSet variable="Benefit-of-Mating-%">
      <value value="5"/>
    </enumeratedValueSet>
    <enumeratedValueSet variable="Initial-Males">
      <value value="100"/>
    </enumeratedValueSet>
    <enumeratedValueSet variable="Offspring-Reduction-%">
      <value value="1"/>
    </enumeratedValueSet>
    <enumeratedValueSet variable="Cost-of-Mating-%">
      <value value="4"/>
    </enumeratedValueSet>
    <enumeratedValueSet variable="Max-Matings">
      <value value="5"/>
    </enumeratedValueSet>
    <enumeratedValueSet variable="Index-Cases">
      <value value="10"/>
    </enumeratedValueSet>
    <enumeratedValueSet variable="Infected-Offspring?">
      <value value="true"/>
    </enumeratedValueSet>
    <enumeratedValueSet variable="Initial-Pfemales">
      <value value="50"/>
    </enumeratedValueSet>
    <enumeratedValueSet variable="Juvenile-Threshold">
      <value value="1500"/>
    </enumeratedValueSet>
    <enumeratedValueSet variable="Time-Out-of-the-Market">
      <value value="6"/>
    </enumeratedValueSet>
    <enumeratedValueSet variable="Model-Version">
      <value value="&quot;SIS&quot;"/>
    </enumeratedValueSet>
    <enumeratedValueSet variable="Lifespan">
      <value value="150"/>
    </enumeratedValueSet>
    <enumeratedValueSet variable="Age-of-Sexual-Maturity">
      <value value="10"/>
    </enumeratedValueSet>
    <enumeratedValueSet variable="Initial-Mfemales">
      <value value="50"/>
    </enumeratedValueSet>
    <enumeratedValueSet variable="Probability-of-Transmission-%">
      <value value="75"/>
    </enumeratedValueSet>
  </experiment>
  <experiment name="SA Infection High Benefit 100% Vert SIS" repetitions="100" runMetricsEveryStep="false">
    <setup>setup</setup>
    <go>go</go>
    <exitCondition>Monogamous-females = 0 or Polyandrous-females = 0</exitCondition>
    <metric>Monogamous-females</metric>
    <metric>Polyandrous-females</metric>
    <metric>ticks</metric>
    <enumeratedValueSet variable="Time-to-Recover">
      <value value="50"/>
    </enumeratedValueSet>
    <enumeratedValueSet variable="Benefit-of-Mating-%">
      <value value="5"/>
    </enumeratedValueSet>
    <enumeratedValueSet variable="Initial-Males">
      <value value="100"/>
    </enumeratedValueSet>
    <enumeratedValueSet variable="Offspring-Reduction-%">
      <value value="1"/>
    </enumeratedValueSet>
    <enumeratedValueSet variable="Cost-of-Mating-%">
      <value value="4"/>
    </enumeratedValueSet>
    <enumeratedValueSet variable="Max-Matings">
      <value value="5"/>
    </enumeratedValueSet>
    <enumeratedValueSet variable="Index-Cases">
      <value value="10"/>
    </enumeratedValueSet>
    <enumeratedValueSet variable="Infected-Offspring?">
      <value value="true"/>
    </enumeratedValueSet>
    <enumeratedValueSet variable="Initial-Pfemales">
      <value value="50"/>
    </enumeratedValueSet>
    <enumeratedValueSet variable="Juvenile-Threshold">
      <value value="1500"/>
    </enumeratedValueSet>
    <enumeratedValueSet variable="Time-Out-of-the-Market">
      <value value="6"/>
    </enumeratedValueSet>
    <enumeratedValueSet variable="Model-Version">
      <value value="&quot;SIS&quot;"/>
    </enumeratedValueSet>
    <enumeratedValueSet variable="Lifespan">
      <value value="150"/>
    </enumeratedValueSet>
    <enumeratedValueSet variable="Age-of-Sexual-Maturity">
      <value value="10"/>
    </enumeratedValueSet>
    <enumeratedValueSet variable="Initial-Mfemales">
      <value value="50"/>
    </enumeratedValueSet>
    <enumeratedValueSet variable="Probability-of-Transmission-%">
      <value value="100"/>
    </enumeratedValueSet>
  </experiment>
  <experiment name="Probability of endemization P 25%" repetitions="100" runMetricsEveryStep="false">
    <setup>setup</setup>
    <go>go</go>
    <exitCondition>( Infected / population ) = 0 or ticks = 10000</exitCondition>
    <metric>Infected / population</metric>
    <metric>ticks</metric>
    <enumeratedValueSet variable="Time-to-Recover">
      <value value="0"/>
    </enumeratedValueSet>
    <enumeratedValueSet variable="Benefit-of-Mating-%">
      <value value="3"/>
    </enumeratedValueSet>
    <enumeratedValueSet variable="Initial-Males">
      <value value="100"/>
    </enumeratedValueSet>
    <enumeratedValueSet variable="Offspring-Reduction-%">
      <value value="1"/>
    </enumeratedValueSet>
    <enumeratedValueSet variable="Cost-of-Mating-%">
      <value value="3"/>
    </enumeratedValueSet>
    <enumeratedValueSet variable="Max-Matings">
      <value value="5"/>
    </enumeratedValueSet>
    <enumeratedValueSet variable="Index-Cases">
      <value value="10"/>
    </enumeratedValueSet>
    <enumeratedValueSet variable="Infected-Offspring?">
      <value value="false"/>
    </enumeratedValueSet>
    <enumeratedValueSet variable="Initial-Pfemales">
      <value value="100"/>
    </enumeratedValueSet>
    <enumeratedValueSet variable="Time-Out-of-the-Market">
      <value value="6"/>
    </enumeratedValueSet>
    <enumeratedValueSet variable="Juvenile-Threshold">
      <value value="1500"/>
    </enumeratedValueSet>
    <enumeratedValueSet variable="Model-Version">
      <value value="&quot;SI&quot;"/>
    </enumeratedValueSet>
    <enumeratedValueSet variable="Lifespan">
      <value value="150"/>
    </enumeratedValueSet>
    <enumeratedValueSet variable="Age-of-Sexual-Maturity">
      <value value="10"/>
    </enumeratedValueSet>
    <enumeratedValueSet variable="Initial-Mfemales">
      <value value="0"/>
    </enumeratedValueSet>
    <enumeratedValueSet variable="Probability-of-Transmission-%">
      <value value="25"/>
    </enumeratedValueSet>
  </experiment>
  <experiment name="Probability of endemization P 50%" repetitions="100" runMetricsEveryStep="false">
    <setup>setup</setup>
    <go>go</go>
    <exitCondition>( Infected / population ) = 0 or ticks = 10000</exitCondition>
    <metric>Infected / population</metric>
    <metric>ticks</metric>
    <enumeratedValueSet variable="Time-to-Recover">
      <value value="0"/>
    </enumeratedValueSet>
    <enumeratedValueSet variable="Benefit-of-Mating-%">
      <value value="3"/>
    </enumeratedValueSet>
    <enumeratedValueSet variable="Initial-Males">
      <value value="100"/>
    </enumeratedValueSet>
    <enumeratedValueSet variable="Offspring-Reduction-%">
      <value value="1"/>
    </enumeratedValueSet>
    <enumeratedValueSet variable="Cost-of-Mating-%">
      <value value="3"/>
    </enumeratedValueSet>
    <enumeratedValueSet variable="Max-Matings">
      <value value="5"/>
    </enumeratedValueSet>
    <enumeratedValueSet variable="Index-Cases">
      <value value="10"/>
    </enumeratedValueSet>
    <enumeratedValueSet variable="Infected-Offspring?">
      <value value="false"/>
    </enumeratedValueSet>
    <enumeratedValueSet variable="Initial-Pfemales">
      <value value="100"/>
    </enumeratedValueSet>
    <enumeratedValueSet variable="Time-Out-of-the-Market">
      <value value="6"/>
    </enumeratedValueSet>
    <enumeratedValueSet variable="Juvenile-Threshold">
      <value value="1500"/>
    </enumeratedValueSet>
    <enumeratedValueSet variable="Model-Version">
      <value value="&quot;SI&quot;"/>
    </enumeratedValueSet>
    <enumeratedValueSet variable="Lifespan">
      <value value="150"/>
    </enumeratedValueSet>
    <enumeratedValueSet variable="Age-of-Sexual-Maturity">
      <value value="10"/>
    </enumeratedValueSet>
    <enumeratedValueSet variable="Initial-Mfemales">
      <value value="0"/>
    </enumeratedValueSet>
    <enumeratedValueSet variable="Probability-of-Transmission-%">
      <value value="50"/>
    </enumeratedValueSet>
  </experiment>
  <experiment name="Probability of endemization P 60%" repetitions="100" runMetricsEveryStep="false">
    <setup>setup</setup>
    <go>go</go>
    <exitCondition>( Infected / population ) = 0 or ticks = 10000</exitCondition>
    <metric>Infected / population</metric>
    <metric>ticks</metric>
    <enumeratedValueSet variable="Time-to-Recover">
      <value value="0"/>
    </enumeratedValueSet>
    <enumeratedValueSet variable="Benefit-of-Mating-%">
      <value value="3"/>
    </enumeratedValueSet>
    <enumeratedValueSet variable="Initial-Males">
      <value value="100"/>
    </enumeratedValueSet>
    <enumeratedValueSet variable="Offspring-Reduction-%">
      <value value="1"/>
    </enumeratedValueSet>
    <enumeratedValueSet variable="Cost-of-Mating-%">
      <value value="3"/>
    </enumeratedValueSet>
    <enumeratedValueSet variable="Max-Matings">
      <value value="5"/>
    </enumeratedValueSet>
    <enumeratedValueSet variable="Index-Cases">
      <value value="10"/>
    </enumeratedValueSet>
    <enumeratedValueSet variable="Infected-Offspring?">
      <value value="false"/>
    </enumeratedValueSet>
    <enumeratedValueSet variable="Initial-Pfemales">
      <value value="100"/>
    </enumeratedValueSet>
    <enumeratedValueSet variable="Time-Out-of-the-Market">
      <value value="6"/>
    </enumeratedValueSet>
    <enumeratedValueSet variable="Juvenile-Threshold">
      <value value="1500"/>
    </enumeratedValueSet>
    <enumeratedValueSet variable="Model-Version">
      <value value="&quot;SI&quot;"/>
    </enumeratedValueSet>
    <enumeratedValueSet variable="Lifespan">
      <value value="150"/>
    </enumeratedValueSet>
    <enumeratedValueSet variable="Age-of-Sexual-Maturity">
      <value value="10"/>
    </enumeratedValueSet>
    <enumeratedValueSet variable="Initial-Mfemales">
      <value value="0"/>
    </enumeratedValueSet>
    <enumeratedValueSet variable="Probability-of-Transmission-%">
      <value value="60"/>
    </enumeratedValueSet>
  </experiment>
  <experiment name="Probability of endemization P 70%" repetitions="100" runMetricsEveryStep="false">
    <setup>setup</setup>
    <go>go</go>
    <exitCondition>( Infected / population ) = 0 or ticks = 10000</exitCondition>
    <metric>Infected / population</metric>
    <metric>ticks</metric>
    <enumeratedValueSet variable="Time-to-Recover">
      <value value="0"/>
    </enumeratedValueSet>
    <enumeratedValueSet variable="Benefit-of-Mating-%">
      <value value="3"/>
    </enumeratedValueSet>
    <enumeratedValueSet variable="Initial-Males">
      <value value="100"/>
    </enumeratedValueSet>
    <enumeratedValueSet variable="Offspring-Reduction-%">
      <value value="1"/>
    </enumeratedValueSet>
    <enumeratedValueSet variable="Cost-of-Mating-%">
      <value value="3"/>
    </enumeratedValueSet>
    <enumeratedValueSet variable="Max-Matings">
      <value value="5"/>
    </enumeratedValueSet>
    <enumeratedValueSet variable="Index-Cases">
      <value value="10"/>
    </enumeratedValueSet>
    <enumeratedValueSet variable="Infected-Offspring?">
      <value value="false"/>
    </enumeratedValueSet>
    <enumeratedValueSet variable="Initial-Pfemales">
      <value value="100"/>
    </enumeratedValueSet>
    <enumeratedValueSet variable="Time-Out-of-the-Market">
      <value value="6"/>
    </enumeratedValueSet>
    <enumeratedValueSet variable="Juvenile-Threshold">
      <value value="1500"/>
    </enumeratedValueSet>
    <enumeratedValueSet variable="Model-Version">
      <value value="&quot;SI&quot;"/>
    </enumeratedValueSet>
    <enumeratedValueSet variable="Lifespan">
      <value value="150"/>
    </enumeratedValueSet>
    <enumeratedValueSet variable="Age-of-Sexual-Maturity">
      <value value="10"/>
    </enumeratedValueSet>
    <enumeratedValueSet variable="Initial-Mfemales">
      <value value="0"/>
    </enumeratedValueSet>
    <enumeratedValueSet variable="Probability-of-Transmission-%">
      <value value="70"/>
    </enumeratedValueSet>
  </experiment>
  <experiment name="SA B 3% C 1%" repetitions="100" runMetricsEveryStep="false">
    <setup>setup</setup>
    <go>go</go>
    <exitCondition>Monogamous-females = 0 or Polyandrous-females = 0</exitCondition>
    <metric>Monogamous-females</metric>
    <metric>Polyandrous-females</metric>
    <metric>ticks</metric>
    <enumeratedValueSet variable="Time-to-Recover">
      <value value="0"/>
    </enumeratedValueSet>
    <enumeratedValueSet variable="Benefit-of-Mating-%">
      <value value="3"/>
    </enumeratedValueSet>
    <enumeratedValueSet variable="Initial-Males">
      <value value="100"/>
    </enumeratedValueSet>
    <enumeratedValueSet variable="Offspring-Reduction-%">
      <value value="0"/>
    </enumeratedValueSet>
    <enumeratedValueSet variable="Cost-of-Mating-%">
      <value value="1"/>
    </enumeratedValueSet>
    <enumeratedValueSet variable="Max-Matings">
      <value value="5"/>
    </enumeratedValueSet>
    <enumeratedValueSet variable="Index-Cases">
      <value value="0"/>
    </enumeratedValueSet>
    <enumeratedValueSet variable="Infected-Offspring?">
      <value value="false"/>
    </enumeratedValueSet>
    <enumeratedValueSet variable="Initial-Pfemales">
      <value value="50"/>
    </enumeratedValueSet>
    <enumeratedValueSet variable="Juvenile-Threshold">
      <value value="1500"/>
    </enumeratedValueSet>
    <enumeratedValueSet variable="Time-Out-of-the-Market">
      <value value="6"/>
    </enumeratedValueSet>
    <enumeratedValueSet variable="Model-Version">
      <value value="&quot;SI&quot;"/>
    </enumeratedValueSet>
    <enumeratedValueSet variable="Lifespan">
      <value value="150"/>
    </enumeratedValueSet>
    <enumeratedValueSet variable="Age-of-Sexual-Maturity">
      <value value="10"/>
    </enumeratedValueSet>
    <enumeratedValueSet variable="Initial-Mfemales">
      <value value="50"/>
    </enumeratedValueSet>
    <enumeratedValueSet variable="Probability-of-Transmission-%">
      <value value="0"/>
    </enumeratedValueSet>
  </experiment>
  <experiment name="SA B 3% C 2%" repetitions="100" runMetricsEveryStep="false">
    <setup>setup</setup>
    <go>go</go>
    <exitCondition>Monogamous-females = 0 or Polyandrous-females = 0</exitCondition>
    <metric>Monogamous-females</metric>
    <metric>Polyandrous-females</metric>
    <metric>ticks</metric>
    <enumeratedValueSet variable="Time-to-Recover">
      <value value="0"/>
    </enumeratedValueSet>
    <enumeratedValueSet variable="Benefit-of-Mating-%">
      <value value="3"/>
    </enumeratedValueSet>
    <enumeratedValueSet variable="Initial-Males">
      <value value="100"/>
    </enumeratedValueSet>
    <enumeratedValueSet variable="Offspring-Reduction-%">
      <value value="0"/>
    </enumeratedValueSet>
    <enumeratedValueSet variable="Cost-of-Mating-%">
      <value value="2"/>
    </enumeratedValueSet>
    <enumeratedValueSet variable="Max-Matings">
      <value value="5"/>
    </enumeratedValueSet>
    <enumeratedValueSet variable="Index-Cases">
      <value value="0"/>
    </enumeratedValueSet>
    <enumeratedValueSet variable="Infected-Offspring?">
      <value value="false"/>
    </enumeratedValueSet>
    <enumeratedValueSet variable="Initial-Pfemales">
      <value value="50"/>
    </enumeratedValueSet>
    <enumeratedValueSet variable="Juvenile-Threshold">
      <value value="1500"/>
    </enumeratedValueSet>
    <enumeratedValueSet variable="Time-Out-of-the-Market">
      <value value="6"/>
    </enumeratedValueSet>
    <enumeratedValueSet variable="Model-Version">
      <value value="&quot;SI&quot;"/>
    </enumeratedValueSet>
    <enumeratedValueSet variable="Lifespan">
      <value value="150"/>
    </enumeratedValueSet>
    <enumeratedValueSet variable="Age-of-Sexual-Maturity">
      <value value="10"/>
    </enumeratedValueSet>
    <enumeratedValueSet variable="Initial-Mfemales">
      <value value="50"/>
    </enumeratedValueSet>
    <enumeratedValueSet variable="Probability-of-Transmission-%">
      <value value="0"/>
    </enumeratedValueSet>
  </experiment>
  <experiment name="SA B 3% C 3%" repetitions="100" runMetricsEveryStep="false">
    <setup>setup</setup>
    <go>go</go>
    <exitCondition>Monogamous-females = 0 or Polyandrous-females = 0</exitCondition>
    <metric>Monogamous-females</metric>
    <metric>Polyandrous-females</metric>
    <metric>ticks</metric>
    <enumeratedValueSet variable="Time-to-Recover">
      <value value="0"/>
    </enumeratedValueSet>
    <enumeratedValueSet variable="Benefit-of-Mating-%">
      <value value="3"/>
    </enumeratedValueSet>
    <enumeratedValueSet variable="Initial-Males">
      <value value="100"/>
    </enumeratedValueSet>
    <enumeratedValueSet variable="Offspring-Reduction-%">
      <value value="0"/>
    </enumeratedValueSet>
    <enumeratedValueSet variable="Cost-of-Mating-%">
      <value value="3"/>
    </enumeratedValueSet>
    <enumeratedValueSet variable="Max-Matings">
      <value value="5"/>
    </enumeratedValueSet>
    <enumeratedValueSet variable="Index-Cases">
      <value value="0"/>
    </enumeratedValueSet>
    <enumeratedValueSet variable="Infected-Offspring?">
      <value value="false"/>
    </enumeratedValueSet>
    <enumeratedValueSet variable="Initial-Pfemales">
      <value value="50"/>
    </enumeratedValueSet>
    <enumeratedValueSet variable="Juvenile-Threshold">
      <value value="1500"/>
    </enumeratedValueSet>
    <enumeratedValueSet variable="Time-Out-of-the-Market">
      <value value="6"/>
    </enumeratedValueSet>
    <enumeratedValueSet variable="Model-Version">
      <value value="&quot;SI&quot;"/>
    </enumeratedValueSet>
    <enumeratedValueSet variable="Lifespan">
      <value value="150"/>
    </enumeratedValueSet>
    <enumeratedValueSet variable="Age-of-Sexual-Maturity">
      <value value="10"/>
    </enumeratedValueSet>
    <enumeratedValueSet variable="Initial-Mfemales">
      <value value="50"/>
    </enumeratedValueSet>
    <enumeratedValueSet variable="Probability-of-Transmission-%">
      <value value="0"/>
    </enumeratedValueSet>
  </experiment>
  <experiment name="SA B 3% C 4%" repetitions="100" runMetricsEveryStep="false">
    <setup>setup</setup>
    <go>go</go>
    <exitCondition>Monogamous-females = 0 or Polyandrous-females = 0</exitCondition>
    <metric>Monogamous-females</metric>
    <metric>Polyandrous-females</metric>
    <metric>ticks</metric>
    <enumeratedValueSet variable="Time-to-Recover">
      <value value="0"/>
    </enumeratedValueSet>
    <enumeratedValueSet variable="Benefit-of-Mating-%">
      <value value="3"/>
    </enumeratedValueSet>
    <enumeratedValueSet variable="Initial-Males">
      <value value="100"/>
    </enumeratedValueSet>
    <enumeratedValueSet variable="Offspring-Reduction-%">
      <value value="0"/>
    </enumeratedValueSet>
    <enumeratedValueSet variable="Cost-of-Mating-%">
      <value value="4"/>
    </enumeratedValueSet>
    <enumeratedValueSet variable="Max-Matings">
      <value value="5"/>
    </enumeratedValueSet>
    <enumeratedValueSet variable="Index-Cases">
      <value value="0"/>
    </enumeratedValueSet>
    <enumeratedValueSet variable="Infected-Offspring?">
      <value value="false"/>
    </enumeratedValueSet>
    <enumeratedValueSet variable="Initial-Pfemales">
      <value value="50"/>
    </enumeratedValueSet>
    <enumeratedValueSet variable="Juvenile-Threshold">
      <value value="1500"/>
    </enumeratedValueSet>
    <enumeratedValueSet variable="Time-Out-of-the-Market">
      <value value="6"/>
    </enumeratedValueSet>
    <enumeratedValueSet variable="Model-Version">
      <value value="&quot;SI&quot;"/>
    </enumeratedValueSet>
    <enumeratedValueSet variable="Lifespan">
      <value value="150"/>
    </enumeratedValueSet>
    <enumeratedValueSet variable="Age-of-Sexual-Maturity">
      <value value="10"/>
    </enumeratedValueSet>
    <enumeratedValueSet variable="Initial-Mfemales">
      <value value="50"/>
    </enumeratedValueSet>
    <enumeratedValueSet variable="Probability-of-Transmission-%">
      <value value="0"/>
    </enumeratedValueSet>
  </experiment>
  <experiment name="SA B 3% C 5%" repetitions="100" runMetricsEveryStep="false">
    <setup>setup</setup>
    <go>go</go>
    <exitCondition>Monogamous-females = 0 or Polyandrous-females = 0</exitCondition>
    <metric>Monogamous-females</metric>
    <metric>Polyandrous-females</metric>
    <metric>ticks</metric>
    <enumeratedValueSet variable="Time-to-Recover">
      <value value="0"/>
    </enumeratedValueSet>
    <enumeratedValueSet variable="Benefit-of-Mating-%">
      <value value="3"/>
    </enumeratedValueSet>
    <enumeratedValueSet variable="Initial-Males">
      <value value="100"/>
    </enumeratedValueSet>
    <enumeratedValueSet variable="Offspring-Reduction-%">
      <value value="0"/>
    </enumeratedValueSet>
    <enumeratedValueSet variable="Cost-of-Mating-%">
      <value value="5"/>
    </enumeratedValueSet>
    <enumeratedValueSet variable="Max-Matings">
      <value value="5"/>
    </enumeratedValueSet>
    <enumeratedValueSet variable="Index-Cases">
      <value value="0"/>
    </enumeratedValueSet>
    <enumeratedValueSet variable="Infected-Offspring?">
      <value value="false"/>
    </enumeratedValueSet>
    <enumeratedValueSet variable="Initial-Pfemales">
      <value value="50"/>
    </enumeratedValueSet>
    <enumeratedValueSet variable="Juvenile-Threshold">
      <value value="1500"/>
    </enumeratedValueSet>
    <enumeratedValueSet variable="Time-Out-of-the-Market">
      <value value="6"/>
    </enumeratedValueSet>
    <enumeratedValueSet variable="Model-Version">
      <value value="&quot;SI&quot;"/>
    </enumeratedValueSet>
    <enumeratedValueSet variable="Lifespan">
      <value value="150"/>
    </enumeratedValueSet>
    <enumeratedValueSet variable="Age-of-Sexual-Maturity">
      <value value="10"/>
    </enumeratedValueSet>
    <enumeratedValueSet variable="Initial-Mfemales">
      <value value="50"/>
    </enumeratedValueSet>
    <enumeratedValueSet variable="Probability-of-Transmission-%">
      <value value="0"/>
    </enumeratedValueSet>
  </experiment>
  <experiment name="IA B 3% C 1%" repetitions="100" runMetricsEveryStep="false">
    <setup>setup</setup>
    <go>go</go>
    <exitCondition>Monogamous-females = 0 or Polyandrous-females = 0</exitCondition>
    <metric>Monogamous-females</metric>
    <metric>Polyandrous-females</metric>
    <metric>ticks</metric>
    <enumeratedValueSet variable="Time-to-Recover">
      <value value="0"/>
    </enumeratedValueSet>
    <enumeratedValueSet variable="Benefit-of-Mating-%">
      <value value="3"/>
    </enumeratedValueSet>
    <enumeratedValueSet variable="Initial-Males">
      <value value="100"/>
    </enumeratedValueSet>
    <enumeratedValueSet variable="Offspring-Reduction-%">
      <value value="0"/>
    </enumeratedValueSet>
    <enumeratedValueSet variable="Cost-of-Mating-%">
      <value value="1"/>
    </enumeratedValueSet>
    <enumeratedValueSet variable="Max-Matings">
      <value value="5"/>
    </enumeratedValueSet>
    <enumeratedValueSet variable="Index-Cases">
      <value value="0"/>
    </enumeratedValueSet>
    <enumeratedValueSet variable="Infected-Offspring?">
      <value value="false"/>
    </enumeratedValueSet>
    <enumeratedValueSet variable="Initial-Pfemales">
      <value value="99"/>
    </enumeratedValueSet>
    <enumeratedValueSet variable="Juvenile-Threshold">
      <value value="1500"/>
    </enumeratedValueSet>
    <enumeratedValueSet variable="Time-Out-of-the-Market">
      <value value="6"/>
    </enumeratedValueSet>
    <enumeratedValueSet variable="Model-Version">
      <value value="&quot;SI&quot;"/>
    </enumeratedValueSet>
    <enumeratedValueSet variable="Lifespan">
      <value value="150"/>
    </enumeratedValueSet>
    <enumeratedValueSet variable="Age-of-Sexual-Maturity">
      <value value="10"/>
    </enumeratedValueSet>
    <enumeratedValueSet variable="Initial-Mfemales">
      <value value="1"/>
    </enumeratedValueSet>
    <enumeratedValueSet variable="Probability-of-Transmission-%">
      <value value="0"/>
    </enumeratedValueSet>
  </experiment>
  <experiment name="IA B 3% C 2%" repetitions="100" runMetricsEveryStep="false">
    <setup>setup</setup>
    <go>go</go>
    <exitCondition>Monogamous-females = 0 or Polyandrous-females = 0</exitCondition>
    <metric>Monogamous-females</metric>
    <metric>Polyandrous-females</metric>
    <metric>ticks</metric>
    <enumeratedValueSet variable="Time-to-Recover">
      <value value="0"/>
    </enumeratedValueSet>
    <enumeratedValueSet variable="Benefit-of-Mating-%">
      <value value="3"/>
    </enumeratedValueSet>
    <enumeratedValueSet variable="Initial-Males">
      <value value="100"/>
    </enumeratedValueSet>
    <enumeratedValueSet variable="Offspring-Reduction-%">
      <value value="0"/>
    </enumeratedValueSet>
    <enumeratedValueSet variable="Cost-of-Mating-%">
      <value value="2"/>
    </enumeratedValueSet>
    <enumeratedValueSet variable="Max-Matings">
      <value value="5"/>
    </enumeratedValueSet>
    <enumeratedValueSet variable="Index-Cases">
      <value value="0"/>
    </enumeratedValueSet>
    <enumeratedValueSet variable="Infected-Offspring?">
      <value value="false"/>
    </enumeratedValueSet>
    <enumeratedValueSet variable="Initial-Pfemales">
      <value value="99"/>
    </enumeratedValueSet>
    <enumeratedValueSet variable="Juvenile-Threshold">
      <value value="1500"/>
    </enumeratedValueSet>
    <enumeratedValueSet variable="Time-Out-of-the-Market">
      <value value="6"/>
    </enumeratedValueSet>
    <enumeratedValueSet variable="Model-Version">
      <value value="&quot;SI&quot;"/>
    </enumeratedValueSet>
    <enumeratedValueSet variable="Lifespan">
      <value value="150"/>
    </enumeratedValueSet>
    <enumeratedValueSet variable="Age-of-Sexual-Maturity">
      <value value="10"/>
    </enumeratedValueSet>
    <enumeratedValueSet variable="Initial-Mfemales">
      <value value="1"/>
    </enumeratedValueSet>
    <enumeratedValueSet variable="Probability-of-Transmission-%">
      <value value="0"/>
    </enumeratedValueSet>
  </experiment>
  <experiment name="IA B 3% C 3%" repetitions="100" runMetricsEveryStep="false">
    <setup>setup</setup>
    <go>go</go>
    <exitCondition>Monogamous-females = 0 or Polyandrous-females = 0</exitCondition>
    <metric>Monogamous-females</metric>
    <metric>Polyandrous-females</metric>
    <metric>ticks</metric>
    <enumeratedValueSet variable="Time-to-Recover">
      <value value="0"/>
    </enumeratedValueSet>
    <enumeratedValueSet variable="Benefit-of-Mating-%">
      <value value="3"/>
    </enumeratedValueSet>
    <enumeratedValueSet variable="Initial-Males">
      <value value="100"/>
    </enumeratedValueSet>
    <enumeratedValueSet variable="Offspring-Reduction-%">
      <value value="0"/>
    </enumeratedValueSet>
    <enumeratedValueSet variable="Cost-of-Mating-%">
      <value value="3"/>
    </enumeratedValueSet>
    <enumeratedValueSet variable="Max-Matings">
      <value value="5"/>
    </enumeratedValueSet>
    <enumeratedValueSet variable="Index-Cases">
      <value value="0"/>
    </enumeratedValueSet>
    <enumeratedValueSet variable="Infected-Offspring?">
      <value value="false"/>
    </enumeratedValueSet>
    <enumeratedValueSet variable="Initial-Pfemales">
      <value value="99"/>
    </enumeratedValueSet>
    <enumeratedValueSet variable="Juvenile-Threshold">
      <value value="1500"/>
    </enumeratedValueSet>
    <enumeratedValueSet variable="Time-Out-of-the-Market">
      <value value="6"/>
    </enumeratedValueSet>
    <enumeratedValueSet variable="Model-Version">
      <value value="&quot;SI&quot;"/>
    </enumeratedValueSet>
    <enumeratedValueSet variable="Lifespan">
      <value value="150"/>
    </enumeratedValueSet>
    <enumeratedValueSet variable="Age-of-Sexual-Maturity">
      <value value="10"/>
    </enumeratedValueSet>
    <enumeratedValueSet variable="Initial-Mfemales">
      <value value="1"/>
    </enumeratedValueSet>
    <enumeratedValueSet variable="Probability-of-Transmission-%">
      <value value="0"/>
    </enumeratedValueSet>
  </experiment>
  <experiment name="IA B 3% C 4%" repetitions="100" runMetricsEveryStep="false">
    <setup>setup</setup>
    <go>go</go>
    <exitCondition>Monogamous-females = 0 or Polyandrous-females = 0</exitCondition>
    <metric>Monogamous-females</metric>
    <metric>Polyandrous-females</metric>
    <metric>ticks</metric>
    <enumeratedValueSet variable="Time-to-Recover">
      <value value="0"/>
    </enumeratedValueSet>
    <enumeratedValueSet variable="Benefit-of-Mating-%">
      <value value="3"/>
    </enumeratedValueSet>
    <enumeratedValueSet variable="Initial-Males">
      <value value="100"/>
    </enumeratedValueSet>
    <enumeratedValueSet variable="Offspring-Reduction-%">
      <value value="0"/>
    </enumeratedValueSet>
    <enumeratedValueSet variable="Cost-of-Mating-%">
      <value value="4"/>
    </enumeratedValueSet>
    <enumeratedValueSet variable="Max-Matings">
      <value value="5"/>
    </enumeratedValueSet>
    <enumeratedValueSet variable="Index-Cases">
      <value value="0"/>
    </enumeratedValueSet>
    <enumeratedValueSet variable="Infected-Offspring?">
      <value value="false"/>
    </enumeratedValueSet>
    <enumeratedValueSet variable="Initial-Pfemales">
      <value value="99"/>
    </enumeratedValueSet>
    <enumeratedValueSet variable="Juvenile-Threshold">
      <value value="1500"/>
    </enumeratedValueSet>
    <enumeratedValueSet variable="Time-Out-of-the-Market">
      <value value="6"/>
    </enumeratedValueSet>
    <enumeratedValueSet variable="Model-Version">
      <value value="&quot;SI&quot;"/>
    </enumeratedValueSet>
    <enumeratedValueSet variable="Lifespan">
      <value value="150"/>
    </enumeratedValueSet>
    <enumeratedValueSet variable="Age-of-Sexual-Maturity">
      <value value="10"/>
    </enumeratedValueSet>
    <enumeratedValueSet variable="Initial-Mfemales">
      <value value="1"/>
    </enumeratedValueSet>
    <enumeratedValueSet variable="Probability-of-Transmission-%">
      <value value="0"/>
    </enumeratedValueSet>
  </experiment>
  <experiment name="IA B 3% C 5%" repetitions="100" runMetricsEveryStep="false">
    <setup>setup</setup>
    <go>go</go>
    <exitCondition>Monogamous-females = 0 or Polyandrous-females = 0</exitCondition>
    <metric>Monogamous-females</metric>
    <metric>Polyandrous-females</metric>
    <metric>ticks</metric>
    <enumeratedValueSet variable="Time-to-Recover">
      <value value="0"/>
    </enumeratedValueSet>
    <enumeratedValueSet variable="Benefit-of-Mating-%">
      <value value="3"/>
    </enumeratedValueSet>
    <enumeratedValueSet variable="Initial-Males">
      <value value="100"/>
    </enumeratedValueSet>
    <enumeratedValueSet variable="Offspring-Reduction-%">
      <value value="0"/>
    </enumeratedValueSet>
    <enumeratedValueSet variable="Cost-of-Mating-%">
      <value value="5"/>
    </enumeratedValueSet>
    <enumeratedValueSet variable="Max-Matings">
      <value value="5"/>
    </enumeratedValueSet>
    <enumeratedValueSet variable="Index-Cases">
      <value value="0"/>
    </enumeratedValueSet>
    <enumeratedValueSet variable="Infected-Offspring?">
      <value value="false"/>
    </enumeratedValueSet>
    <enumeratedValueSet variable="Initial-Pfemales">
      <value value="99"/>
    </enumeratedValueSet>
    <enumeratedValueSet variable="Juvenile-Threshold">
      <value value="1500"/>
    </enumeratedValueSet>
    <enumeratedValueSet variable="Time-Out-of-the-Market">
      <value value="6"/>
    </enumeratedValueSet>
    <enumeratedValueSet variable="Model-Version">
      <value value="&quot;SI&quot;"/>
    </enumeratedValueSet>
    <enumeratedValueSet variable="Lifespan">
      <value value="150"/>
    </enumeratedValueSet>
    <enumeratedValueSet variable="Age-of-Sexual-Maturity">
      <value value="10"/>
    </enumeratedValueSet>
    <enumeratedValueSet variable="Initial-Mfemales">
      <value value="1"/>
    </enumeratedValueSet>
    <enumeratedValueSet variable="Probability-of-Transmission-%">
      <value value="0"/>
    </enumeratedValueSet>
  </experiment>
  <experiment name="SA Transmissibility 70%" repetitions="100" runMetricsEveryStep="false">
    <setup>setup</setup>
    <go>go</go>
    <exitCondition>Monogamous-females = 0 or Polyandrous-females = 0</exitCondition>
    <metric>Monogamous-females</metric>
    <metric>Polyandrous-females</metric>
    <metric>ticks</metric>
    <enumeratedValueSet variable="Time-to-Recover">
      <value value="0"/>
    </enumeratedValueSet>
    <enumeratedValueSet variable="Benefit-of-Mating-%">
      <value value="3"/>
    </enumeratedValueSet>
    <enumeratedValueSet variable="Initial-Males">
      <value value="100"/>
    </enumeratedValueSet>
    <enumeratedValueSet variable="Offspring-Reduction-%">
      <value value="1"/>
    </enumeratedValueSet>
    <enumeratedValueSet variable="Cost-of-Mating-%">
      <value value="3"/>
    </enumeratedValueSet>
    <enumeratedValueSet variable="Max-Matings">
      <value value="5"/>
    </enumeratedValueSet>
    <enumeratedValueSet variable="Index-Cases">
      <value value="10"/>
    </enumeratedValueSet>
    <enumeratedValueSet variable="Infected-Offspring?">
      <value value="false"/>
    </enumeratedValueSet>
    <enumeratedValueSet variable="Initial-Pfemales">
      <value value="50"/>
    </enumeratedValueSet>
    <enumeratedValueSet variable="Juvenile-Threshold">
      <value value="1500"/>
    </enumeratedValueSet>
    <enumeratedValueSet variable="Time-Out-of-the-Market">
      <value value="6"/>
    </enumeratedValueSet>
    <enumeratedValueSet variable="Model-Version">
      <value value="&quot;SI&quot;"/>
    </enumeratedValueSet>
    <enumeratedValueSet variable="Lifespan">
      <value value="150"/>
    </enumeratedValueSet>
    <enumeratedValueSet variable="Age-of-Sexual-Maturity">
      <value value="10"/>
    </enumeratedValueSet>
    <enumeratedValueSet variable="Initial-Mfemales">
      <value value="50"/>
    </enumeratedValueSet>
    <enumeratedValueSet variable="Probability-of-Transmission-%">
      <value value="70"/>
    </enumeratedValueSet>
  </experiment>
  <experiment name="SA Transmissibility 85%" repetitions="100" runMetricsEveryStep="false">
    <setup>setup</setup>
    <go>go</go>
    <exitCondition>Monogamous-females = 0 or Polyandrous-females = 0</exitCondition>
    <metric>Monogamous-females</metric>
    <metric>Polyandrous-females</metric>
    <metric>ticks</metric>
    <enumeratedValueSet variable="Time-to-Recover">
      <value value="0"/>
    </enumeratedValueSet>
    <enumeratedValueSet variable="Benefit-of-Mating-%">
      <value value="3"/>
    </enumeratedValueSet>
    <enumeratedValueSet variable="Initial-Males">
      <value value="100"/>
    </enumeratedValueSet>
    <enumeratedValueSet variable="Offspring-Reduction-%">
      <value value="1"/>
    </enumeratedValueSet>
    <enumeratedValueSet variable="Cost-of-Mating-%">
      <value value="3"/>
    </enumeratedValueSet>
    <enumeratedValueSet variable="Max-Matings">
      <value value="5"/>
    </enumeratedValueSet>
    <enumeratedValueSet variable="Index-Cases">
      <value value="10"/>
    </enumeratedValueSet>
    <enumeratedValueSet variable="Infected-Offspring?">
      <value value="false"/>
    </enumeratedValueSet>
    <enumeratedValueSet variable="Initial-Pfemales">
      <value value="50"/>
    </enumeratedValueSet>
    <enumeratedValueSet variable="Juvenile-Threshold">
      <value value="1500"/>
    </enumeratedValueSet>
    <enumeratedValueSet variable="Time-Out-of-the-Market">
      <value value="6"/>
    </enumeratedValueSet>
    <enumeratedValueSet variable="Model-Version">
      <value value="&quot;SI&quot;"/>
    </enumeratedValueSet>
    <enumeratedValueSet variable="Lifespan">
      <value value="150"/>
    </enumeratedValueSet>
    <enumeratedValueSet variable="Age-of-Sexual-Maturity">
      <value value="10"/>
    </enumeratedValueSet>
    <enumeratedValueSet variable="Initial-Mfemales">
      <value value="50"/>
    </enumeratedValueSet>
    <enumeratedValueSet variable="Probability-of-Transmission-%">
      <value value="85"/>
    </enumeratedValueSet>
  </experiment>
  <experiment name="SA Transmissibility 100%" repetitions="100" runMetricsEveryStep="false">
    <setup>setup</setup>
    <go>go</go>
    <exitCondition>Monogamous-females = 0 or Polyandrous-females = 0</exitCondition>
    <metric>Monogamous-females</metric>
    <metric>Polyandrous-females</metric>
    <metric>ticks</metric>
    <enumeratedValueSet variable="Time-to-Recover">
      <value value="0"/>
    </enumeratedValueSet>
    <enumeratedValueSet variable="Benefit-of-Mating-%">
      <value value="3"/>
    </enumeratedValueSet>
    <enumeratedValueSet variable="Initial-Males">
      <value value="100"/>
    </enumeratedValueSet>
    <enumeratedValueSet variable="Offspring-Reduction-%">
      <value value="1"/>
    </enumeratedValueSet>
    <enumeratedValueSet variable="Cost-of-Mating-%">
      <value value="3"/>
    </enumeratedValueSet>
    <enumeratedValueSet variable="Max-Matings">
      <value value="5"/>
    </enumeratedValueSet>
    <enumeratedValueSet variable="Index-Cases">
      <value value="10"/>
    </enumeratedValueSet>
    <enumeratedValueSet variable="Infected-Offspring?">
      <value value="false"/>
    </enumeratedValueSet>
    <enumeratedValueSet variable="Initial-Pfemales">
      <value value="50"/>
    </enumeratedValueSet>
    <enumeratedValueSet variable="Juvenile-Threshold">
      <value value="1500"/>
    </enumeratedValueSet>
    <enumeratedValueSet variable="Time-Out-of-the-Market">
      <value value="6"/>
    </enumeratedValueSet>
    <enumeratedValueSet variable="Model-Version">
      <value value="&quot;SI&quot;"/>
    </enumeratedValueSet>
    <enumeratedValueSet variable="Lifespan">
      <value value="150"/>
    </enumeratedValueSet>
    <enumeratedValueSet variable="Age-of-Sexual-Maturity">
      <value value="10"/>
    </enumeratedValueSet>
    <enumeratedValueSet variable="Initial-Mfemales">
      <value value="50"/>
    </enumeratedValueSet>
    <enumeratedValueSet variable="Probability-of-Transmission-%">
      <value value="100"/>
    </enumeratedValueSet>
  </experiment>
  <experiment name="SA Transmissibility 70% Vert" repetitions="100" runMetricsEveryStep="false">
    <setup>setup</setup>
    <go>go</go>
    <exitCondition>Monogamous-females = 0 or Polyandrous-females = 0</exitCondition>
    <metric>Monogamous-females</metric>
    <metric>Polyandrous-females</metric>
    <metric>ticks</metric>
    <enumeratedValueSet variable="Time-to-Recover">
      <value value="0"/>
    </enumeratedValueSet>
    <enumeratedValueSet variable="Benefit-of-Mating-%">
      <value value="3"/>
    </enumeratedValueSet>
    <enumeratedValueSet variable="Initial-Males">
      <value value="100"/>
    </enumeratedValueSet>
    <enumeratedValueSet variable="Offspring-Reduction-%">
      <value value="1"/>
    </enumeratedValueSet>
    <enumeratedValueSet variable="Cost-of-Mating-%">
      <value value="3"/>
    </enumeratedValueSet>
    <enumeratedValueSet variable="Max-Matings">
      <value value="5"/>
    </enumeratedValueSet>
    <enumeratedValueSet variable="Index-Cases">
      <value value="10"/>
    </enumeratedValueSet>
    <enumeratedValueSet variable="Infected-Offspring?">
      <value value="true"/>
    </enumeratedValueSet>
    <enumeratedValueSet variable="Initial-Pfemales">
      <value value="50"/>
    </enumeratedValueSet>
    <enumeratedValueSet variable="Juvenile-Threshold">
      <value value="1500"/>
    </enumeratedValueSet>
    <enumeratedValueSet variable="Time-Out-of-the-Market">
      <value value="6"/>
    </enumeratedValueSet>
    <enumeratedValueSet variable="Model-Version">
      <value value="&quot;SI&quot;"/>
    </enumeratedValueSet>
    <enumeratedValueSet variable="Lifespan">
      <value value="150"/>
    </enumeratedValueSet>
    <enumeratedValueSet variable="Age-of-Sexual-Maturity">
      <value value="10"/>
    </enumeratedValueSet>
    <enumeratedValueSet variable="Initial-Mfemales">
      <value value="50"/>
    </enumeratedValueSet>
    <enumeratedValueSet variable="Probability-of-Transmission-%">
      <value value="70"/>
    </enumeratedValueSet>
  </experiment>
  <experiment name="SA Transmissibility 85% Vert" repetitions="100" runMetricsEveryStep="false">
    <setup>setup</setup>
    <go>go</go>
    <exitCondition>Monogamous-females = 0 or Polyandrous-females = 0</exitCondition>
    <metric>Monogamous-females</metric>
    <metric>Polyandrous-females</metric>
    <metric>ticks</metric>
    <enumeratedValueSet variable="Time-to-Recover">
      <value value="0"/>
    </enumeratedValueSet>
    <enumeratedValueSet variable="Benefit-of-Mating-%">
      <value value="3"/>
    </enumeratedValueSet>
    <enumeratedValueSet variable="Initial-Males">
      <value value="100"/>
    </enumeratedValueSet>
    <enumeratedValueSet variable="Offspring-Reduction-%">
      <value value="1"/>
    </enumeratedValueSet>
    <enumeratedValueSet variable="Cost-of-Mating-%">
      <value value="3"/>
    </enumeratedValueSet>
    <enumeratedValueSet variable="Max-Matings">
      <value value="5"/>
    </enumeratedValueSet>
    <enumeratedValueSet variable="Index-Cases">
      <value value="10"/>
    </enumeratedValueSet>
    <enumeratedValueSet variable="Infected-Offspring?">
      <value value="true"/>
    </enumeratedValueSet>
    <enumeratedValueSet variable="Initial-Pfemales">
      <value value="50"/>
    </enumeratedValueSet>
    <enumeratedValueSet variable="Juvenile-Threshold">
      <value value="1500"/>
    </enumeratedValueSet>
    <enumeratedValueSet variable="Time-Out-of-the-Market">
      <value value="6"/>
    </enumeratedValueSet>
    <enumeratedValueSet variable="Model-Version">
      <value value="&quot;SI&quot;"/>
    </enumeratedValueSet>
    <enumeratedValueSet variable="Lifespan">
      <value value="150"/>
    </enumeratedValueSet>
    <enumeratedValueSet variable="Age-of-Sexual-Maturity">
      <value value="10"/>
    </enumeratedValueSet>
    <enumeratedValueSet variable="Initial-Mfemales">
      <value value="50"/>
    </enumeratedValueSet>
    <enumeratedValueSet variable="Probability-of-Transmission-%">
      <value value="85"/>
    </enumeratedValueSet>
  </experiment>
  <experiment name="SA Transmissibility 100% Vert" repetitions="100" runMetricsEveryStep="false">
    <setup>setup</setup>
    <go>go</go>
    <exitCondition>Monogamous-females = 0 or Polyandrous-females = 0</exitCondition>
    <metric>Monogamous-females</metric>
    <metric>Polyandrous-females</metric>
    <metric>ticks</metric>
    <enumeratedValueSet variable="Time-to-Recover">
      <value value="0"/>
    </enumeratedValueSet>
    <enumeratedValueSet variable="Benefit-of-Mating-%">
      <value value="3"/>
    </enumeratedValueSet>
    <enumeratedValueSet variable="Initial-Males">
      <value value="100"/>
    </enumeratedValueSet>
    <enumeratedValueSet variable="Offspring-Reduction-%">
      <value value="1"/>
    </enumeratedValueSet>
    <enumeratedValueSet variable="Cost-of-Mating-%">
      <value value="3"/>
    </enumeratedValueSet>
    <enumeratedValueSet variable="Max-Matings">
      <value value="5"/>
    </enumeratedValueSet>
    <enumeratedValueSet variable="Index-Cases">
      <value value="10"/>
    </enumeratedValueSet>
    <enumeratedValueSet variable="Infected-Offspring?">
      <value value="true"/>
    </enumeratedValueSet>
    <enumeratedValueSet variable="Initial-Pfemales">
      <value value="50"/>
    </enumeratedValueSet>
    <enumeratedValueSet variable="Juvenile-Threshold">
      <value value="1500"/>
    </enumeratedValueSet>
    <enumeratedValueSet variable="Time-Out-of-the-Market">
      <value value="6"/>
    </enumeratedValueSet>
    <enumeratedValueSet variable="Model-Version">
      <value value="&quot;SI&quot;"/>
    </enumeratedValueSet>
    <enumeratedValueSet variable="Lifespan">
      <value value="150"/>
    </enumeratedValueSet>
    <enumeratedValueSet variable="Age-of-Sexual-Maturity">
      <value value="10"/>
    </enumeratedValueSet>
    <enumeratedValueSet variable="Initial-Mfemales">
      <value value="50"/>
    </enumeratedValueSet>
    <enumeratedValueSet variable="Probability-of-Transmission-%">
      <value value="100"/>
    </enumeratedValueSet>
  </experiment>
  <experiment name="IA Transmissibility 25% Vert" repetitions="100" runMetricsEveryStep="false">
    <setup>setup</setup>
    <go>go</go>
    <exitCondition>Monogamous-females = 0 or Polyandrous-females = 0</exitCondition>
    <metric>Monogamous-females</metric>
    <metric>Polyandrous-females</metric>
    <metric>ticks</metric>
    <enumeratedValueSet variable="Time-to-Recover">
      <value value="0"/>
    </enumeratedValueSet>
    <enumeratedValueSet variable="Benefit-of-Mating-%">
      <value value="3"/>
    </enumeratedValueSet>
    <enumeratedValueSet variable="Initial-Males">
      <value value="100"/>
    </enumeratedValueSet>
    <enumeratedValueSet variable="Offspring-Reduction-%">
      <value value="1"/>
    </enumeratedValueSet>
    <enumeratedValueSet variable="Cost-of-Mating-%">
      <value value="3"/>
    </enumeratedValueSet>
    <enumeratedValueSet variable="Max-Matings">
      <value value="5"/>
    </enumeratedValueSet>
    <enumeratedValueSet variable="Index-Cases">
      <value value="10"/>
    </enumeratedValueSet>
    <enumeratedValueSet variable="Infected-Offspring?">
      <value value="true"/>
    </enumeratedValueSet>
    <enumeratedValueSet variable="Initial-Pfemales">
      <value value="99"/>
    </enumeratedValueSet>
    <enumeratedValueSet variable="Juvenile-Threshold">
      <value value="1500"/>
    </enumeratedValueSet>
    <enumeratedValueSet variable="Time-Out-of-the-Market">
      <value value="6"/>
    </enumeratedValueSet>
    <enumeratedValueSet variable="Model-Version">
      <value value="&quot;SI&quot;"/>
    </enumeratedValueSet>
    <enumeratedValueSet variable="Lifespan">
      <value value="150"/>
    </enumeratedValueSet>
    <enumeratedValueSet variable="Age-of-Sexual-Maturity">
      <value value="10"/>
    </enumeratedValueSet>
    <enumeratedValueSet variable="Initial-Mfemales">
      <value value="1"/>
    </enumeratedValueSet>
    <enumeratedValueSet variable="Probability-of-Transmission-%">
      <value value="25"/>
    </enumeratedValueSet>
  </experiment>
  <experiment name="IA Transmissibility 50% Vert" repetitions="100" runMetricsEveryStep="false">
    <setup>setup</setup>
    <go>go</go>
    <exitCondition>Monogamous-females = 0 or Polyandrous-females = 0</exitCondition>
    <metric>Monogamous-females</metric>
    <metric>Polyandrous-females</metric>
    <metric>ticks</metric>
    <enumeratedValueSet variable="Time-to-Recover">
      <value value="0"/>
    </enumeratedValueSet>
    <enumeratedValueSet variable="Benefit-of-Mating-%">
      <value value="3"/>
    </enumeratedValueSet>
    <enumeratedValueSet variable="Initial-Males">
      <value value="100"/>
    </enumeratedValueSet>
    <enumeratedValueSet variable="Offspring-Reduction-%">
      <value value="1"/>
    </enumeratedValueSet>
    <enumeratedValueSet variable="Cost-of-Mating-%">
      <value value="3"/>
    </enumeratedValueSet>
    <enumeratedValueSet variable="Max-Matings">
      <value value="5"/>
    </enumeratedValueSet>
    <enumeratedValueSet variable="Index-Cases">
      <value value="10"/>
    </enumeratedValueSet>
    <enumeratedValueSet variable="Infected-Offspring?">
      <value value="true"/>
    </enumeratedValueSet>
    <enumeratedValueSet variable="Initial-Pfemales">
      <value value="99"/>
    </enumeratedValueSet>
    <enumeratedValueSet variable="Juvenile-Threshold">
      <value value="1500"/>
    </enumeratedValueSet>
    <enumeratedValueSet variable="Time-Out-of-the-Market">
      <value value="6"/>
    </enumeratedValueSet>
    <enumeratedValueSet variable="Model-Version">
      <value value="&quot;SI&quot;"/>
    </enumeratedValueSet>
    <enumeratedValueSet variable="Lifespan">
      <value value="150"/>
    </enumeratedValueSet>
    <enumeratedValueSet variable="Age-of-Sexual-Maturity">
      <value value="10"/>
    </enumeratedValueSet>
    <enumeratedValueSet variable="Initial-Mfemales">
      <value value="1"/>
    </enumeratedValueSet>
    <enumeratedValueSet variable="Probability-of-Transmission-%">
      <value value="50"/>
    </enumeratedValueSet>
  </experiment>
  <experiment name="IA Transmissibility 75% Vert" repetitions="100" runMetricsEveryStep="false">
    <setup>setup</setup>
    <go>go</go>
    <exitCondition>Monogamous-females = 0 or Polyandrous-females = 0</exitCondition>
    <metric>Monogamous-females</metric>
    <metric>Polyandrous-females</metric>
    <metric>ticks</metric>
    <enumeratedValueSet variable="Time-to-Recover">
      <value value="0"/>
    </enumeratedValueSet>
    <enumeratedValueSet variable="Benefit-of-Mating-%">
      <value value="3"/>
    </enumeratedValueSet>
    <enumeratedValueSet variable="Initial-Males">
      <value value="100"/>
    </enumeratedValueSet>
    <enumeratedValueSet variable="Offspring-Reduction-%">
      <value value="1"/>
    </enumeratedValueSet>
    <enumeratedValueSet variable="Cost-of-Mating-%">
      <value value="3"/>
    </enumeratedValueSet>
    <enumeratedValueSet variable="Max-Matings">
      <value value="5"/>
    </enumeratedValueSet>
    <enumeratedValueSet variable="Index-Cases">
      <value value="10"/>
    </enumeratedValueSet>
    <enumeratedValueSet variable="Infected-Offspring?">
      <value value="true"/>
    </enumeratedValueSet>
    <enumeratedValueSet variable="Initial-Pfemales">
      <value value="99"/>
    </enumeratedValueSet>
    <enumeratedValueSet variable="Juvenile-Threshold">
      <value value="1500"/>
    </enumeratedValueSet>
    <enumeratedValueSet variable="Time-Out-of-the-Market">
      <value value="6"/>
    </enumeratedValueSet>
    <enumeratedValueSet variable="Model-Version">
      <value value="&quot;SI&quot;"/>
    </enumeratedValueSet>
    <enumeratedValueSet variable="Lifespan">
      <value value="150"/>
    </enumeratedValueSet>
    <enumeratedValueSet variable="Age-of-Sexual-Maturity">
      <value value="10"/>
    </enumeratedValueSet>
    <enumeratedValueSet variable="Initial-Mfemales">
      <value value="1"/>
    </enumeratedValueSet>
    <enumeratedValueSet variable="Probability-of-Transmission-%">
      <value value="75"/>
    </enumeratedValueSet>
  </experiment>
  <experiment name="IA Transmissibility 100% Vert" repetitions="100" runMetricsEveryStep="false">
    <setup>setup</setup>
    <go>go</go>
    <exitCondition>Monogamous-females = 0 or Polyandrous-females = 0</exitCondition>
    <metric>Monogamous-females</metric>
    <metric>Polyandrous-females</metric>
    <metric>ticks</metric>
    <enumeratedValueSet variable="Time-to-Recover">
      <value value="0"/>
    </enumeratedValueSet>
    <enumeratedValueSet variable="Benefit-of-Mating-%">
      <value value="3"/>
    </enumeratedValueSet>
    <enumeratedValueSet variable="Initial-Males">
      <value value="100"/>
    </enumeratedValueSet>
    <enumeratedValueSet variable="Offspring-Reduction-%">
      <value value="1"/>
    </enumeratedValueSet>
    <enumeratedValueSet variable="Cost-of-Mating-%">
      <value value="3"/>
    </enumeratedValueSet>
    <enumeratedValueSet variable="Max-Matings">
      <value value="5"/>
    </enumeratedValueSet>
    <enumeratedValueSet variable="Index-Cases">
      <value value="10"/>
    </enumeratedValueSet>
    <enumeratedValueSet variable="Infected-Offspring?">
      <value value="true"/>
    </enumeratedValueSet>
    <enumeratedValueSet variable="Initial-Pfemales">
      <value value="99"/>
    </enumeratedValueSet>
    <enumeratedValueSet variable="Juvenile-Threshold">
      <value value="1500"/>
    </enumeratedValueSet>
    <enumeratedValueSet variable="Time-Out-of-the-Market">
      <value value="6"/>
    </enumeratedValueSet>
    <enumeratedValueSet variable="Model-Version">
      <value value="&quot;SI&quot;"/>
    </enumeratedValueSet>
    <enumeratedValueSet variable="Lifespan">
      <value value="150"/>
    </enumeratedValueSet>
    <enumeratedValueSet variable="Age-of-Sexual-Maturity">
      <value value="10"/>
    </enumeratedValueSet>
    <enumeratedValueSet variable="Initial-Mfemales">
      <value value="1"/>
    </enumeratedValueSet>
    <enumeratedValueSet variable="Probability-of-Transmission-%">
      <value value="100"/>
    </enumeratedValueSet>
  </experiment>
  <experiment name="Probability of endemization P 25% SIS" repetitions="100" runMetricsEveryStep="false">
    <setup>setup</setup>
    <go>go</go>
    <exitCondition>( Infected / population ) = 0 or ticks = 10000</exitCondition>
    <metric>Infected / population</metric>
    <metric>ticks</metric>
    <enumeratedValueSet variable="Time-to-Recover">
      <value value="50"/>
    </enumeratedValueSet>
    <enumeratedValueSet variable="Benefit-of-Mating-%">
      <value value="3"/>
    </enumeratedValueSet>
    <enumeratedValueSet variable="Initial-Males">
      <value value="100"/>
    </enumeratedValueSet>
    <enumeratedValueSet variable="Offspring-Reduction-%">
      <value value="1"/>
    </enumeratedValueSet>
    <enumeratedValueSet variable="Cost-of-Mating-%">
      <value value="3"/>
    </enumeratedValueSet>
    <enumeratedValueSet variable="Max-Matings">
      <value value="5"/>
    </enumeratedValueSet>
    <enumeratedValueSet variable="Index-Cases">
      <value value="10"/>
    </enumeratedValueSet>
    <enumeratedValueSet variable="Infected-Offspring?">
      <value value="false"/>
    </enumeratedValueSet>
    <enumeratedValueSet variable="Initial-Pfemales">
      <value value="100"/>
    </enumeratedValueSet>
    <enumeratedValueSet variable="Time-Out-of-the-Market">
      <value value="6"/>
    </enumeratedValueSet>
    <enumeratedValueSet variable="Juvenile-Threshold">
      <value value="1500"/>
    </enumeratedValueSet>
    <enumeratedValueSet variable="Model-Version">
      <value value="&quot;SIS&quot;"/>
    </enumeratedValueSet>
    <enumeratedValueSet variable="Lifespan">
      <value value="150"/>
    </enumeratedValueSet>
    <enumeratedValueSet variable="Age-of-Sexual-Maturity">
      <value value="10"/>
    </enumeratedValueSet>
    <enumeratedValueSet variable="Initial-Mfemales">
      <value value="0"/>
    </enumeratedValueSet>
    <enumeratedValueSet variable="Probability-of-Transmission-%">
      <value value="25"/>
    </enumeratedValueSet>
  </experiment>
  <experiment name="Probability of endemization P 50% SIS" repetitions="100" runMetricsEveryStep="false">
    <setup>setup</setup>
    <go>go</go>
    <exitCondition>( Infected / population ) = 0 or ticks = 10000</exitCondition>
    <metric>Infected / population</metric>
    <metric>ticks</metric>
    <enumeratedValueSet variable="Time-to-Recover">
      <value value="50"/>
    </enumeratedValueSet>
    <enumeratedValueSet variable="Benefit-of-Mating-%">
      <value value="3"/>
    </enumeratedValueSet>
    <enumeratedValueSet variable="Initial-Males">
      <value value="100"/>
    </enumeratedValueSet>
    <enumeratedValueSet variable="Offspring-Reduction-%">
      <value value="1"/>
    </enumeratedValueSet>
    <enumeratedValueSet variable="Cost-of-Mating-%">
      <value value="3"/>
    </enumeratedValueSet>
    <enumeratedValueSet variable="Max-Matings">
      <value value="5"/>
    </enumeratedValueSet>
    <enumeratedValueSet variable="Index-Cases">
      <value value="10"/>
    </enumeratedValueSet>
    <enumeratedValueSet variable="Infected-Offspring?">
      <value value="false"/>
    </enumeratedValueSet>
    <enumeratedValueSet variable="Initial-Pfemales">
      <value value="100"/>
    </enumeratedValueSet>
    <enumeratedValueSet variable="Time-Out-of-the-Market">
      <value value="6"/>
    </enumeratedValueSet>
    <enumeratedValueSet variable="Juvenile-Threshold">
      <value value="1500"/>
    </enumeratedValueSet>
    <enumeratedValueSet variable="Model-Version">
      <value value="&quot;SIS&quot;"/>
    </enumeratedValueSet>
    <enumeratedValueSet variable="Lifespan">
      <value value="150"/>
    </enumeratedValueSet>
    <enumeratedValueSet variable="Age-of-Sexual-Maturity">
      <value value="10"/>
    </enumeratedValueSet>
    <enumeratedValueSet variable="Initial-Mfemales">
      <value value="0"/>
    </enumeratedValueSet>
    <enumeratedValueSet variable="Probability-of-Transmission-%">
      <value value="50"/>
    </enumeratedValueSet>
  </experiment>
  <experiment name="Probability of endemization P 60% SIS" repetitions="100" runMetricsEveryStep="false">
    <setup>setup</setup>
    <go>go</go>
    <exitCondition>( Infected / population ) = 0 or ticks = 10000</exitCondition>
    <metric>Infected / population</metric>
    <metric>ticks</metric>
    <enumeratedValueSet variable="Time-to-Recover">
      <value value="50"/>
    </enumeratedValueSet>
    <enumeratedValueSet variable="Benefit-of-Mating-%">
      <value value="3"/>
    </enumeratedValueSet>
    <enumeratedValueSet variable="Initial-Males">
      <value value="100"/>
    </enumeratedValueSet>
    <enumeratedValueSet variable="Offspring-Reduction-%">
      <value value="1"/>
    </enumeratedValueSet>
    <enumeratedValueSet variable="Cost-of-Mating-%">
      <value value="3"/>
    </enumeratedValueSet>
    <enumeratedValueSet variable="Max-Matings">
      <value value="5"/>
    </enumeratedValueSet>
    <enumeratedValueSet variable="Index-Cases">
      <value value="10"/>
    </enumeratedValueSet>
    <enumeratedValueSet variable="Infected-Offspring?">
      <value value="false"/>
    </enumeratedValueSet>
    <enumeratedValueSet variable="Initial-Pfemales">
      <value value="100"/>
    </enumeratedValueSet>
    <enumeratedValueSet variable="Time-Out-of-the-Market">
      <value value="6"/>
    </enumeratedValueSet>
    <enumeratedValueSet variable="Juvenile-Threshold">
      <value value="1500"/>
    </enumeratedValueSet>
    <enumeratedValueSet variable="Model-Version">
      <value value="&quot;SIS&quot;"/>
    </enumeratedValueSet>
    <enumeratedValueSet variable="Lifespan">
      <value value="150"/>
    </enumeratedValueSet>
    <enumeratedValueSet variable="Age-of-Sexual-Maturity">
      <value value="10"/>
    </enumeratedValueSet>
    <enumeratedValueSet variable="Initial-Mfemales">
      <value value="0"/>
    </enumeratedValueSet>
    <enumeratedValueSet variable="Probability-of-Transmission-%">
      <value value="60"/>
    </enumeratedValueSet>
  </experiment>
  <experiment name="Probability of endemization P 70% SIS" repetitions="100" runMetricsEveryStep="false">
    <setup>setup</setup>
    <go>go</go>
    <exitCondition>( Infected / population ) = 0 or ticks = 10000</exitCondition>
    <metric>Infected / population</metric>
    <metric>ticks</metric>
    <enumeratedValueSet variable="Time-to-Recover">
      <value value="50"/>
    </enumeratedValueSet>
    <enumeratedValueSet variable="Benefit-of-Mating-%">
      <value value="3"/>
    </enumeratedValueSet>
    <enumeratedValueSet variable="Initial-Males">
      <value value="100"/>
    </enumeratedValueSet>
    <enumeratedValueSet variable="Offspring-Reduction-%">
      <value value="1"/>
    </enumeratedValueSet>
    <enumeratedValueSet variable="Cost-of-Mating-%">
      <value value="3"/>
    </enumeratedValueSet>
    <enumeratedValueSet variable="Max-Matings">
      <value value="5"/>
    </enumeratedValueSet>
    <enumeratedValueSet variable="Index-Cases">
      <value value="10"/>
    </enumeratedValueSet>
    <enumeratedValueSet variable="Infected-Offspring?">
      <value value="false"/>
    </enumeratedValueSet>
    <enumeratedValueSet variable="Initial-Pfemales">
      <value value="100"/>
    </enumeratedValueSet>
    <enumeratedValueSet variable="Time-Out-of-the-Market">
      <value value="6"/>
    </enumeratedValueSet>
    <enumeratedValueSet variable="Juvenile-Threshold">
      <value value="1500"/>
    </enumeratedValueSet>
    <enumeratedValueSet variable="Model-Version">
      <value value="&quot;SIS&quot;"/>
    </enumeratedValueSet>
    <enumeratedValueSet variable="Lifespan">
      <value value="150"/>
    </enumeratedValueSet>
    <enumeratedValueSet variable="Age-of-Sexual-Maturity">
      <value value="10"/>
    </enumeratedValueSet>
    <enumeratedValueSet variable="Initial-Mfemales">
      <value value="0"/>
    </enumeratedValueSet>
    <enumeratedValueSet variable="Probability-of-Transmission-%">
      <value value="70"/>
    </enumeratedValueSet>
  </experiment>
  <experiment name="Probability of endemization P 80% SIS" repetitions="100" runMetricsEveryStep="false">
    <setup>setup</setup>
    <go>go</go>
    <exitCondition>( Infected / population ) = 0 or ticks = 10000</exitCondition>
    <metric>Infected / population</metric>
    <metric>ticks</metric>
    <enumeratedValueSet variable="Time-to-Recover">
      <value value="50"/>
    </enumeratedValueSet>
    <enumeratedValueSet variable="Benefit-of-Mating-%">
      <value value="3"/>
    </enumeratedValueSet>
    <enumeratedValueSet variable="Initial-Males">
      <value value="100"/>
    </enumeratedValueSet>
    <enumeratedValueSet variable="Offspring-Reduction-%">
      <value value="1"/>
    </enumeratedValueSet>
    <enumeratedValueSet variable="Cost-of-Mating-%">
      <value value="3"/>
    </enumeratedValueSet>
    <enumeratedValueSet variable="Max-Matings">
      <value value="5"/>
    </enumeratedValueSet>
    <enumeratedValueSet variable="Index-Cases">
      <value value="10"/>
    </enumeratedValueSet>
    <enumeratedValueSet variable="Infected-Offspring?">
      <value value="false"/>
    </enumeratedValueSet>
    <enumeratedValueSet variable="Initial-Pfemales">
      <value value="100"/>
    </enumeratedValueSet>
    <enumeratedValueSet variable="Time-Out-of-the-Market">
      <value value="6"/>
    </enumeratedValueSet>
    <enumeratedValueSet variable="Juvenile-Threshold">
      <value value="1500"/>
    </enumeratedValueSet>
    <enumeratedValueSet variable="Model-Version">
      <value value="&quot;SIS&quot;"/>
    </enumeratedValueSet>
    <enumeratedValueSet variable="Lifespan">
      <value value="150"/>
    </enumeratedValueSet>
    <enumeratedValueSet variable="Age-of-Sexual-Maturity">
      <value value="10"/>
    </enumeratedValueSet>
    <enumeratedValueSet variable="Initial-Mfemales">
      <value value="0"/>
    </enumeratedValueSet>
    <enumeratedValueSet variable="Probability-of-Transmission-%">
      <value value="80"/>
    </enumeratedValueSet>
  </experiment>
  <experiment name="Probability of endemization P 90% SIS" repetitions="100" runMetricsEveryStep="false">
    <setup>setup</setup>
    <go>go</go>
    <exitCondition>( Infected / population ) = 0 or ticks = 10000</exitCondition>
    <metric>Infected / population</metric>
    <metric>ticks</metric>
    <enumeratedValueSet variable="Time-to-Recover">
      <value value="50"/>
    </enumeratedValueSet>
    <enumeratedValueSet variable="Benefit-of-Mating-%">
      <value value="3"/>
    </enumeratedValueSet>
    <enumeratedValueSet variable="Initial-Males">
      <value value="100"/>
    </enumeratedValueSet>
    <enumeratedValueSet variable="Offspring-Reduction-%">
      <value value="1"/>
    </enumeratedValueSet>
    <enumeratedValueSet variable="Cost-of-Mating-%">
      <value value="3"/>
    </enumeratedValueSet>
    <enumeratedValueSet variable="Max-Matings">
      <value value="5"/>
    </enumeratedValueSet>
    <enumeratedValueSet variable="Index-Cases">
      <value value="10"/>
    </enumeratedValueSet>
    <enumeratedValueSet variable="Infected-Offspring?">
      <value value="false"/>
    </enumeratedValueSet>
    <enumeratedValueSet variable="Initial-Pfemales">
      <value value="100"/>
    </enumeratedValueSet>
    <enumeratedValueSet variable="Time-Out-of-the-Market">
      <value value="6"/>
    </enumeratedValueSet>
    <enumeratedValueSet variable="Juvenile-Threshold">
      <value value="1500"/>
    </enumeratedValueSet>
    <enumeratedValueSet variable="Model-Version">
      <value value="&quot;SIS&quot;"/>
    </enumeratedValueSet>
    <enumeratedValueSet variable="Lifespan">
      <value value="150"/>
    </enumeratedValueSet>
    <enumeratedValueSet variable="Age-of-Sexual-Maturity">
      <value value="10"/>
    </enumeratedValueSet>
    <enumeratedValueSet variable="Initial-Mfemales">
      <value value="0"/>
    </enumeratedValueSet>
    <enumeratedValueSet variable="Probability-of-Transmission-%">
      <value value="90"/>
    </enumeratedValueSet>
  </experiment>
  <experiment name="Probability of endemization P 100% SIS" repetitions="100" runMetricsEveryStep="false">
    <setup>setup</setup>
    <go>go</go>
    <exitCondition>( Infected / population ) = 0 or ticks = 10000</exitCondition>
    <metric>Infected / population</metric>
    <metric>ticks</metric>
    <enumeratedValueSet variable="Time-to-Recover">
      <value value="50"/>
    </enumeratedValueSet>
    <enumeratedValueSet variable="Benefit-of-Mating-%">
      <value value="3"/>
    </enumeratedValueSet>
    <enumeratedValueSet variable="Initial-Males">
      <value value="100"/>
    </enumeratedValueSet>
    <enumeratedValueSet variable="Offspring-Reduction-%">
      <value value="1"/>
    </enumeratedValueSet>
    <enumeratedValueSet variable="Cost-of-Mating-%">
      <value value="3"/>
    </enumeratedValueSet>
    <enumeratedValueSet variable="Max-Matings">
      <value value="5"/>
    </enumeratedValueSet>
    <enumeratedValueSet variable="Index-Cases">
      <value value="10"/>
    </enumeratedValueSet>
    <enumeratedValueSet variable="Infected-Offspring?">
      <value value="false"/>
    </enumeratedValueSet>
    <enumeratedValueSet variable="Initial-Pfemales">
      <value value="100"/>
    </enumeratedValueSet>
    <enumeratedValueSet variable="Time-Out-of-the-Market">
      <value value="6"/>
    </enumeratedValueSet>
    <enumeratedValueSet variable="Juvenile-Threshold">
      <value value="1500"/>
    </enumeratedValueSet>
    <enumeratedValueSet variable="Model-Version">
      <value value="&quot;SIS&quot;"/>
    </enumeratedValueSet>
    <enumeratedValueSet variable="Lifespan">
      <value value="150"/>
    </enumeratedValueSet>
    <enumeratedValueSet variable="Age-of-Sexual-Maturity">
      <value value="10"/>
    </enumeratedValueSet>
    <enumeratedValueSet variable="Initial-Mfemales">
      <value value="0"/>
    </enumeratedValueSet>
    <enumeratedValueSet variable="Probability-of-Transmission-%">
      <value value="100"/>
    </enumeratedValueSet>
  </experiment>
  <experiment name="Who carries the pathogen" repetitions="100" runMetricsEveryStep="true">
    <setup>setup</setup>
    <go>go</go>
    <exitCondition>( Infected / population ) = 0 or ticks = 5000</exitCondition>
    <metric>Infected</metric>
    <metric>polyandrous-females</metric>
    <metric>monogamous-females</metric>
    <enumeratedValueSet variable="Time-to-Recover">
      <value value="0"/>
    </enumeratedValueSet>
    <enumeratedValueSet variable="Benefit-of-Mating-%">
      <value value="3"/>
    </enumeratedValueSet>
    <enumeratedValueSet variable="Initial-Males">
      <value value="100"/>
    </enumeratedValueSet>
    <enumeratedValueSet variable="Offspring-Reduction-%">
      <value value="0"/>
    </enumeratedValueSet>
    <enumeratedValueSet variable="Cost-of-Mating-%">
      <value value="3"/>
    </enumeratedValueSet>
    <enumeratedValueSet variable="Max-Matings">
      <value value="5"/>
    </enumeratedValueSet>
    <enumeratedValueSet variable="Index-Cases">
      <value value="10"/>
    </enumeratedValueSet>
    <enumeratedValueSet variable="Infected-Offspring?">
      <value value="false"/>
    </enumeratedValueSet>
    <enumeratedValueSet variable="Initial-Pfemales">
      <value value="50"/>
    </enumeratedValueSet>
    <enumeratedValueSet variable="Time-Out-of-the-Market">
      <value value="6"/>
    </enumeratedValueSet>
    <enumeratedValueSet variable="Juvenile-Threshold">
      <value value="1500"/>
    </enumeratedValueSet>
    <enumeratedValueSet variable="Model-Version">
      <value value="&quot;SI&quot;"/>
    </enumeratedValueSet>
    <enumeratedValueSet variable="Lifespan">
      <value value="150"/>
    </enumeratedValueSet>
    <enumeratedValueSet variable="Age-of-Sexual-Maturity">
      <value value="10"/>
    </enumeratedValueSet>
    <enumeratedValueSet variable="Initial-Mfemales">
      <value value="50"/>
    </enumeratedValueSet>
    <enumeratedValueSet variable="Probability-of-Transmission-%">
      <value value="100"/>
    </enumeratedValueSet>
  </experiment>
  <experiment name="Co-occurrences" repetitions="150" runMetricsEveryStep="true">
    <setup>setup</setup>
    <go>go</go>
    <exitCondition>ticks = 5000</exitCondition>
    <metric>polyandrous-females</metric>
    <metric>infected</metric>
    <metric>ticks</metric>
    <enumeratedValueSet variable="Time-to-Recover">
      <value value="0"/>
    </enumeratedValueSet>
    <enumeratedValueSet variable="Benefit-of-Mating-%">
      <value value="3"/>
    </enumeratedValueSet>
    <enumeratedValueSet variable="Initial-Males">
      <value value="100"/>
    </enumeratedValueSet>
    <enumeratedValueSet variable="Offspring-Reduction-%">
      <value value="1"/>
    </enumeratedValueSet>
    <enumeratedValueSet variable="Cost-of-Mating-%">
      <value value="3"/>
    </enumeratedValueSet>
    <enumeratedValueSet variable="Max-Matings">
      <value value="5"/>
    </enumeratedValueSet>
    <enumeratedValueSet variable="Index-Cases">
      <value value="10"/>
    </enumeratedValueSet>
    <enumeratedValueSet variable="Infected-Offspring?">
      <value value="false"/>
    </enumeratedValueSet>
    <enumeratedValueSet variable="Initial-Pfemales">
      <value value="50"/>
    </enumeratedValueSet>
    <enumeratedValueSet variable="Time-Out-of-the-Market">
      <value value="6"/>
    </enumeratedValueSet>
    <enumeratedValueSet variable="Juvenile-Threshold">
      <value value="1500"/>
    </enumeratedValueSet>
    <enumeratedValueSet variable="Model-Version">
      <value value="&quot;SI&quot;"/>
    </enumeratedValueSet>
    <enumeratedValueSet variable="Lifespan">
      <value value="150"/>
    </enumeratedValueSet>
    <enumeratedValueSet variable="Age-of-Sexual-Maturity">
      <value value="10"/>
    </enumeratedValueSet>
    <enumeratedValueSet variable="Initial-Mfemales">
      <value value="50"/>
    </enumeratedValueSet>
    <enumeratedValueSet variable="Probability-of-Transmission-%">
      <value value="100"/>
    </enumeratedValueSet>
  </experiment>
  <experiment name="Persistence in a M population" repetitions="100" runMetricsEveryStep="false">
    <setup>setup</setup>
    <go>go</go>
    <exitCondition>infected = 0</exitCondition>
    <metric>infected</metric>
    <metric>ticks</metric>
    <enumeratedValueSet variable="Time-to-Recover">
      <value value="0"/>
    </enumeratedValueSet>
    <enumeratedValueSet variable="Benefit-of-Mating-%">
      <value value="3"/>
    </enumeratedValueSet>
    <enumeratedValueSet variable="Initial-Males">
      <value value="100"/>
    </enumeratedValueSet>
    <enumeratedValueSet variable="Offspring-Reduction-%">
      <value value="1"/>
    </enumeratedValueSet>
    <enumeratedValueSet variable="Cost-of-Mating-%">
      <value value="3"/>
    </enumeratedValueSet>
    <enumeratedValueSet variable="Max-Matings">
      <value value="5"/>
    </enumeratedValueSet>
    <enumeratedValueSet variable="Index-Cases">
      <value value="10"/>
    </enumeratedValueSet>
    <enumeratedValueSet variable="Infected-Offspring?">
      <value value="false"/>
    </enumeratedValueSet>
    <enumeratedValueSet variable="Initial-Pfemales">
      <value value="0"/>
    </enumeratedValueSet>
    <enumeratedValueSet variable="Time-Out-of-the-Market">
      <value value="6"/>
    </enumeratedValueSet>
    <enumeratedValueSet variable="Juvenile-Threshold">
      <value value="1500"/>
    </enumeratedValueSet>
    <enumeratedValueSet variable="Model-Version">
      <value value="&quot;SI&quot;"/>
    </enumeratedValueSet>
    <enumeratedValueSet variable="Lifespan">
      <value value="150"/>
    </enumeratedValueSet>
    <enumeratedValueSet variable="Age-of-Sexual-Maturity">
      <value value="10"/>
    </enumeratedValueSet>
    <enumeratedValueSet variable="Initial-Mfemales">
      <value value="100"/>
    </enumeratedValueSet>
    <enumeratedValueSet variable="Probability-of-Transmission-%">
      <value value="100"/>
    </enumeratedValueSet>
  </experiment>
  <experiment name="IA Transmissibility 25% Large b-c gap Vert SIS" repetitions="100" runMetricsEveryStep="false">
    <setup>setup</setup>
    <go>go</go>
    <exitCondition>Monogamous-females = 0 or Polyandrous-females = 0</exitCondition>
    <metric>Monogamous-females</metric>
    <metric>Polyandrous-females</metric>
    <metric>ticks</metric>
    <enumeratedValueSet variable="Time-to-Recover">
      <value value="50"/>
    </enumeratedValueSet>
    <enumeratedValueSet variable="Benefit-of-Mating-%">
      <value value="2"/>
    </enumeratedValueSet>
    <enumeratedValueSet variable="Initial-Males">
      <value value="100"/>
    </enumeratedValueSet>
    <enumeratedValueSet variable="Offspring-Reduction-%">
      <value value="1"/>
    </enumeratedValueSet>
    <enumeratedValueSet variable="Cost-of-Mating-%">
      <value value="5"/>
    </enumeratedValueSet>
    <enumeratedValueSet variable="Max-Matings">
      <value value="5"/>
    </enumeratedValueSet>
    <enumeratedValueSet variable="Index-Cases">
      <value value="10"/>
    </enumeratedValueSet>
    <enumeratedValueSet variable="Infected-Offspring?">
      <value value="true"/>
    </enumeratedValueSet>
    <enumeratedValueSet variable="Initial-Pfemales">
      <value value="99"/>
    </enumeratedValueSet>
    <enumeratedValueSet variable="Juvenile-Threshold">
      <value value="1500"/>
    </enumeratedValueSet>
    <enumeratedValueSet variable="Time-Out-of-the-Market">
      <value value="6"/>
    </enumeratedValueSet>
    <enumeratedValueSet variable="Model-Version">
      <value value="&quot;SIS&quot;"/>
    </enumeratedValueSet>
    <enumeratedValueSet variable="Lifespan">
      <value value="150"/>
    </enumeratedValueSet>
    <enumeratedValueSet variable="Age-of-Sexual-Maturity">
      <value value="10"/>
    </enumeratedValueSet>
    <enumeratedValueSet variable="Initial-Mfemales">
      <value value="1"/>
    </enumeratedValueSet>
    <enumeratedValueSet variable="Probability-of-Transmission-%">
      <value value="25"/>
    </enumeratedValueSet>
  </experiment>
  <experiment name="IA Transmissibility 50% Large b-c gap Vert SIS" repetitions="100" runMetricsEveryStep="false">
    <setup>setup</setup>
    <go>go</go>
    <exitCondition>Monogamous-females = 0 or Polyandrous-females = 0</exitCondition>
    <metric>Monogamous-females</metric>
    <metric>Polyandrous-females</metric>
    <metric>ticks</metric>
    <enumeratedValueSet variable="Time-to-Recover">
      <value value="50"/>
    </enumeratedValueSet>
    <enumeratedValueSet variable="Benefit-of-Mating-%">
      <value value="2"/>
    </enumeratedValueSet>
    <enumeratedValueSet variable="Initial-Males">
      <value value="100"/>
    </enumeratedValueSet>
    <enumeratedValueSet variable="Offspring-Reduction-%">
      <value value="1"/>
    </enumeratedValueSet>
    <enumeratedValueSet variable="Cost-of-Mating-%">
      <value value="5"/>
    </enumeratedValueSet>
    <enumeratedValueSet variable="Max-Matings">
      <value value="5"/>
    </enumeratedValueSet>
    <enumeratedValueSet variable="Index-Cases">
      <value value="10"/>
    </enumeratedValueSet>
    <enumeratedValueSet variable="Infected-Offspring?">
      <value value="true"/>
    </enumeratedValueSet>
    <enumeratedValueSet variable="Initial-Pfemales">
      <value value="99"/>
    </enumeratedValueSet>
    <enumeratedValueSet variable="Juvenile-Threshold">
      <value value="1500"/>
    </enumeratedValueSet>
    <enumeratedValueSet variable="Time-Out-of-the-Market">
      <value value="6"/>
    </enumeratedValueSet>
    <enumeratedValueSet variable="Model-Version">
      <value value="&quot;SIS&quot;"/>
    </enumeratedValueSet>
    <enumeratedValueSet variable="Lifespan">
      <value value="150"/>
    </enumeratedValueSet>
    <enumeratedValueSet variable="Age-of-Sexual-Maturity">
      <value value="10"/>
    </enumeratedValueSet>
    <enumeratedValueSet variable="Initial-Mfemales">
      <value value="1"/>
    </enumeratedValueSet>
    <enumeratedValueSet variable="Probability-of-Transmission-%">
      <value value="50"/>
    </enumeratedValueSet>
  </experiment>
  <experiment name="IA Transmissibility 75% Large b-c gap Vert SIS" repetitions="100" runMetricsEveryStep="false">
    <setup>setup</setup>
    <go>go</go>
    <exitCondition>Monogamous-females = 0 or Polyandrous-females = 0</exitCondition>
    <metric>Monogamous-females</metric>
    <metric>Polyandrous-females</metric>
    <metric>ticks</metric>
    <enumeratedValueSet variable="Time-to-Recover">
      <value value="50"/>
    </enumeratedValueSet>
    <enumeratedValueSet variable="Benefit-of-Mating-%">
      <value value="2"/>
    </enumeratedValueSet>
    <enumeratedValueSet variable="Initial-Males">
      <value value="100"/>
    </enumeratedValueSet>
    <enumeratedValueSet variable="Offspring-Reduction-%">
      <value value="1"/>
    </enumeratedValueSet>
    <enumeratedValueSet variable="Cost-of-Mating-%">
      <value value="5"/>
    </enumeratedValueSet>
    <enumeratedValueSet variable="Max-Matings">
      <value value="5"/>
    </enumeratedValueSet>
    <enumeratedValueSet variable="Index-Cases">
      <value value="10"/>
    </enumeratedValueSet>
    <enumeratedValueSet variable="Infected-Offspring?">
      <value value="true"/>
    </enumeratedValueSet>
    <enumeratedValueSet variable="Initial-Pfemales">
      <value value="99"/>
    </enumeratedValueSet>
    <enumeratedValueSet variable="Juvenile-Threshold">
      <value value="1500"/>
    </enumeratedValueSet>
    <enumeratedValueSet variable="Time-Out-of-the-Market">
      <value value="6"/>
    </enumeratedValueSet>
    <enumeratedValueSet variable="Model-Version">
      <value value="&quot;SIS&quot;"/>
    </enumeratedValueSet>
    <enumeratedValueSet variable="Lifespan">
      <value value="150"/>
    </enumeratedValueSet>
    <enumeratedValueSet variable="Age-of-Sexual-Maturity">
      <value value="10"/>
    </enumeratedValueSet>
    <enumeratedValueSet variable="Initial-Mfemales">
      <value value="1"/>
    </enumeratedValueSet>
    <enumeratedValueSet variable="Probability-of-Transmission-%">
      <value value="75"/>
    </enumeratedValueSet>
  </experiment>
  <experiment name="IA Transmissibility 100% Large b-c gap Vert SIS" repetitions="100" runMetricsEveryStep="false">
    <setup>setup</setup>
    <go>go</go>
    <exitCondition>Monogamous-females = 0 or Polyandrous-females = 0</exitCondition>
    <metric>Monogamous-females</metric>
    <metric>Polyandrous-females</metric>
    <metric>ticks</metric>
    <enumeratedValueSet variable="Time-to-Recover">
      <value value="50"/>
    </enumeratedValueSet>
    <enumeratedValueSet variable="Benefit-of-Mating-%">
      <value value="2"/>
    </enumeratedValueSet>
    <enumeratedValueSet variable="Initial-Males">
      <value value="100"/>
    </enumeratedValueSet>
    <enumeratedValueSet variable="Offspring-Reduction-%">
      <value value="1"/>
    </enumeratedValueSet>
    <enumeratedValueSet variable="Cost-of-Mating-%">
      <value value="5"/>
    </enumeratedValueSet>
    <enumeratedValueSet variable="Max-Matings">
      <value value="5"/>
    </enumeratedValueSet>
    <enumeratedValueSet variable="Index-Cases">
      <value value="10"/>
    </enumeratedValueSet>
    <enumeratedValueSet variable="Infected-Offspring?">
      <value value="true"/>
    </enumeratedValueSet>
    <enumeratedValueSet variable="Initial-Pfemales">
      <value value="99"/>
    </enumeratedValueSet>
    <enumeratedValueSet variable="Juvenile-Threshold">
      <value value="1500"/>
    </enumeratedValueSet>
    <enumeratedValueSet variable="Time-Out-of-the-Market">
      <value value="6"/>
    </enumeratedValueSet>
    <enumeratedValueSet variable="Model-Version">
      <value value="&quot;SIS&quot;"/>
    </enumeratedValueSet>
    <enumeratedValueSet variable="Lifespan">
      <value value="150"/>
    </enumeratedValueSet>
    <enumeratedValueSet variable="Age-of-Sexual-Maturity">
      <value value="10"/>
    </enumeratedValueSet>
    <enumeratedValueSet variable="Initial-Mfemales">
      <value value="1"/>
    </enumeratedValueSet>
    <enumeratedValueSet variable="Probability-of-Transmission-%">
      <value value="100"/>
    </enumeratedValueSet>
  </experiment>
</experiments>
@#$#@#$#@
@#$#@#$#@
default
0.0
-0.2 0 0.0 1.0
0.0 1 1.0 0.0
0.2 0 0.0 1.0
link direction
true
0
Line -7500403 true 150 150 90 180
Line -7500403 true 150 150 210 180
@#$#@#$#@
0
@#$#@#$#@
